# Supplementary material for: Brain volume trajectories in Down syndrome and autosomal dominant Alzheimer's disease
Source: Alzheimers Dement. 2026 Jan 18;22(1):e71103. doi: 10.1002/alz.71103 (PMC12812856; doi:10.1002/alz.71103)
Supplement: Supplementary file 18 — Supporting information [file ALZ-22-e71103-s001.xlsx]

## Sheet: STable 1 - FreeSurfer Comp
Supplementary Table 1: FreeSurfer Version Comparison
	AIC			Likelihood Ratio
Region	Base	Group	Slope	BvG	BvS	GvS
Banks Superior Temporal	981.879	945.918	953.533	37.9617	34.3458	3.61589
Caudal ACC	842.85	833.974	837.063	10.8758	11.7867	0.910893
Caudal Middle Frontal	1332.82	1331.45	1335.86	3.36505	2.95821	0.406837
Cuneus	1483.49	1422.65	1427.04	62.8462	62.4508	0.395458
Entorhinal	1493.59	1393.8	1392.86	101.787	106.728	4.94066
Frontal Pole	1486.67	1282.45	1289.34	206.221	203.325	2.89568
Fusiform	974.022	980.069	987.649	4.04713	7.62657	3.57945
Inferior Parietal	1089.74	1074.49	1082.54	17.2545	13.2024	4.05218
Inferior Temporal	1096.54	1077.24	1078.61	21.3044	23.9337	2.62926
Insula	1171.47	1126.89	1117.04	46.5768	60.4341	13.8573
Isthmus Cingulate	1117.31	1122.23	1129.76	2.91534	6.45384	3.53851
Lateral Occipital	1321.18	1138.13	1143.33	185.046	183.855	1.19108
Lateral OFC	1239.55	1210.35	1217.01	31.1989	28.5375	2.66141
Lingual	1181.38	1170.94	1178.53	12.443	8.85613	3.58688
Medial OFC	1388.81	1244.37	1244.26	146.438	150.547	4.10911
Middle Temporal	1046.85	1027.8	1025.64	21.0556	27.2142	6.15862
Paracentral	1358.03	1346.85	1352.49	13.1843	11.5438	1.64052
Parahippocampal	1152.5	1132.03	1135.52	22.4698	22.9743	0.504438
Pars Opercularis	1365.47	1347.38	1345.13	20.0927	26.3393	6.24665
Pars Orbitalis	1347.11	1236.53	1235.89	112.585	117.223	4.63778
Pars Triangularis	1298.16	1247.34	1224.77	52.817	79.3882	26.5712
Pericalcarine	1364.44	1332.84	1338.69	33.5957	31.7469	1.84875
Postcentral	1325.49	1330.62	1337.82	3.12957	6.33039	3.20082
Posterior Cingulate	938.103	926.328	932.597	13.7754	11.5067	2.26876
Precentral	1307.78	1308.23	1312.47	1.55338	1.31374	0.239642
Precuneus	1083.9	1088.21	1095.57	2.31611	5.67097	3.35486
Rostral ACC	1000.04	917.817	922.771	84.2238	83.2696	0.95424
Rostral Middle Frontal	1410.58	1383.86	1372.15	28.7181	44.4368	15.7188
Superior Frontal	1244.57	1192.56	1191.37	54.0101	59.2038	5.19364
Superior Parietal	1291.6	1279.06	1285.52	14.5399	12.0784	2.46147
Superior Temporal	906.099	859.638	855.605	48.4603	56.4942	8.03387
Supramarginal	1251.03	1216.32	1221.85	36.7176	35.1875	1.53012
Temporal Pole	1563	1478.12	1482.89	86.8811	86.1106	0.770442
Transverse Temporal	997.483	1003.25	1002.91	3.77045	0.573219	4.34367
Amygdala	1279.99	1270.61	1269.51	11.3792	16.4871	5.1079
Brainstem	754.061	754.535	761.928	1.52541	1.86755	3.39296
Caudate	1236.68	1121.98	1127	116.69	115.672	1.01857
Cerebellum	818.39	615.077	621.768	205.313	202.623	2.69091
Hippocampus	856.43	857.239	852.574	1.19058	9.85614	8.66556
Nucleus Accumbens	1123.47	1056.35	1044.73	69.1234	84.7395	15.6161
Pallidum	1529.12	1268.75	1272.74	262.371	262.378	0.00729302
Putamen	1318.9	1116.54	1119.1	204.361	205.796	1.43548
Thalamus	1141.38	1115.93	1112.07	27.4489	35.3142	7.86531
Ventral Diencephalon	1189.54	1193.47	1195.29	1.93221	0.251769	2.18398
Model statistics from comparisons of how to account for FreeSurfer version differences. AIC: Model fit. L-Ratio: model comparison statistic. Green cells significant at p < 0.05, yellow a trend at p 0.05-0.1. Base/B: model where FreeSurfer version not modelled, Group/G: model where FreeSurfer version modelled as a parametric group effect, Slope/S: model where a parametric group effect and differen…

## Sheet: STable 2 - Gene Demographics
Supplementary Table 2: Expanded Demographics
	Baseline					All
	Control	DS	APP	PSEN1	PSEN2	Control	DS	APP	PSEN1	PSEN2
N (Male)	267 (104)	341 (188)	65 (28)	266 (110)	27 (17)	576 (231)	472 (258)	191 (90)	603 (251)	66 (32)
N Impaired	-	65	28	106	3	-	100	55	231	8
N Amyloid Scans	246	238	39	199	24	493	318	142	486	61
APOE E4 Prevalence	0.28	0.23	0.292308	0.266917	0.430769	0.29	0.24	0.298429	0.278607	0.484848
Age (SD)	37.6 (11.2)	42.8 (9.4)	39.3 (11.1)	37.0 (10.8)	36.8 (9.8)	39.0 (10.3)	43.8 (9.4)	42.1 (11.0)	38.4 (10.5)	40.7 (11.9)
EYO (SD)	-11.2 (11.5)	-9.7 (9.4)	-8.2 (12.2)	-8.1 (11.0)	-16.5 (11.3)	-9.5 (10.4)	-8.7 (9.4)	-7.0 (11.2)	-6.5 (10.2)	-11.6 (12.9)
Centiloid (SD)	-0.7 (3.4)	28.0 (37.3)	32.0 (43.1)	42.9 (49.0)	38.7 (56.4)	-1.0 (3.4)	30.3 (38.8)	26.0 (40.4)	49.0 (50.5)	54.6 (62.7)
Impaired Centiloid (SD)	-	79.6 (41.4)	78.6 (41.2)	78.5 (56.1)	168.1 (13.2)	-	79.6 (43.7)	74.5 (48.0)	83.2 (53.6)	172.5 (9.7)
N Tri/Mos/Trns/Unk	-	308/12/14/7	-	-	-	-	428/16/19/9	-	-	-
Characteristics of each genetic Alzheimer group and controls. DS: Participants with Down syndrome, APP: Participants with an autosomal dominant mutation on APP, PSEN1: Participants with an autosomal dominant mutation on PSEN1, PSEN2: Participants with an autosomal dominant mutation on PSEN2, EYO: Estimated years until onset of cognitive impairment. Tri: Trisomy 21, Mos: Mosaicism, Trns: Transloca…

## Sheet: STable 3 - LME
Supplementary Table 3: LME Results
Region	All Groups Combined																								Control			ADAD					DS
	Sex	APOE4	Version	ADAD			DS			Control vs						ADAD CU- vs			ADAD CU+ vs			ADAD IMP+ vs			Sex	APOE4	Version	Sex	APOE4	CU- vs CU+	CU- vs IMP+	CU+ vs IMP+	Sex	APOE4	Version	CU- vs CU+	CU- vs IMP+	CU+ vs IMP+
				CU- vs CU+	CU- vs IMP+	CU+ vs IMP+	CU- vs CU+	CU- vs IMP+	CU+ vs IMP+	ADAD CU-	ADAD CU+	ADAD IMP+	DS CU-	DS CU+	DS IMP+	DS CU-	DS CU+	DS IMP+	DS CU-	DS CU+	DS IMP+	DS CU-	DS CU+	DS IMP+
Banks Superior Temporal	-0.0687434	-0.0158028	-0.381615	-0.291745	-0.790815	-0.49907	-0.291303	-0.98374	-0.692437	-0.0619944	-0.353739	-0.852809	-0.658096	-0.949399	-1.64184	-0.596101	-0.887405	-1.57984	-0.304356	-0.59566	-1.2881	0.194714	-0.0965897	-0.789026	-0.28404	0.0939024	1.32505	-0.0518045	-0.0822342	-0.284729	-0.769995	-0.485265	0.124192	-0.00119888	-0.387713	-0.30322	-1.04788	-0.744662
Caudal ACC	0.0933632	-0.131722	-0.0892281	-0.149956	-0.243641	-0.0936857	-0.0389713	-0.125677	-0.0867054	0.0683744	-0.0815813	-0.175267	-1.16341	-1.20238	-1.28909	-1.23178	-1.27076	-1.35746	-1.08183	-1.1208	-1.20751	-0.988143	-1.02711	-1.11382	-0.146929	-0.183982	1.04339	0.222952	-0.203445	-0.143596	-0.234203	-0.0906066	0.165041	0.0771368	-0.0771871	-0.0721809	-0.132191	-0.0600102
Caudal Middle Frontal	-0.0266959	-0.0359867	0.320557	-0.175684	-0.451288	-0.275604	-0.246298	-0.634305	-0.388007	-0.0992674	-0.274951	-0.550555	-0.269658	-0.515955	-0.903962	-0.17039	-0.416688	-0.804695	0.00529369	-0.241004	-0.629011	0.280897	0.0345998	-0.353407	-0.102611	0.0216846	2.5138	-0.00739712	-0.0546293	-0.186657	-0.45217	-0.265513	0.0250047	-0.0988608	0.362148	-0.310664	-0.750616	-0.439952
Cuneus	-0.210996	-0.0772461	0.692585	-0.117357	-0.479977	-0.362621	-0.369165	-0.401434	-0.032269	-0.0889284	-0.206285	-0.568906	-0.1048	-0.473965	-0.506234	-0.0158716	-0.385037	-0.417306	0.101485	-0.26768	-0.299949	0.464106	0.0949409	0.0626719	-0.117042	0.0671393	2.95682	-0.192156	-0.225589	-0.117225	-0.467901	-0.350676	-0.419137	-0.0408884	0.729661	-0.403295	-0.440924	-0.0376292
Entorhinal	-0.372364	-0.0715496	1.13501	-0.122731	-0.388918	-0.266187	-0.10117	-0.916785	-0.815616	-0.0440118	-0.166743	-0.43293	0.206535	0.105365	-0.710251	0.250547	0.149377	-0.666239	0.373278	0.272108	-0.543508	0.639464	0.538295	-0.277321	-0.2845	0.0493656	1.81783	-0.31776	-0.0648898	-0.118195	-0.392083	-0.273888	-0.558702	-0.149249	1.10585	-0.10468	-1.00676	-0.902079
Frontal Pole	-0.326369	-0.0426761	1.32769	-0.161779	-0.346158	-0.184379	-0.341207	-0.71538	-0.374173	0.0374602	-0.124319	-0.308698	0.358862	0.0176545	-0.356518	0.321402	-0.0198057	-0.393978	0.48318	0.141973	-0.2322	0.667559	0.326352	-0.0478205	-0.366664	-0.198748	2.38111	-0.290364	0.073025	-0.168234	-0.350681	-0.182447	-0.32429	0.028721	1.33219	-0.356417	-0.724329	-0.367912
Fusiform	-0.230372	0.012265	0.0516026	-0.254332	-0.785428	-0.531097	-0.43732	-1.23793	-0.800605	0.00611871	-0.248213	-0.77931	-0.484702	-0.922022	-1.72263	-0.490821	-0.928141	-1.72875	-0.236489	-0.67381	-1.47441	0.294607	-0.142713	-0.943318	-0.363043	0.00426647	1.27972	-0.255974	-0.0674262	-0.268384	-0.797743	-0.529359	-0.0313343	0.106659	0.0520992	-0.446483	-1.27088	-0.824399
Inferior Parietal	-0.20983	-0.0186467	-0.31245	-0.354421	-1.01602	-0.661599	-0.459052	-1.23666	-0.777611	0.0430204	-0.311401	-0.973	-0.0691329	-0.528185	-1.3058	-0.112153	-0.571206	-1.34882	0.242268	-0.216785	-0.994396	0.903867	0.444815	-0.332797	-0.320639	0.0282127	1.35778	-0.0994265	-0.0353939	-0.363695	-1.03088	-0.667182	-0.229885	-0.0306386	-0.310418	-0.485207	-1.30144	-0.816231
Inferior Temporal	-0.4337	-0.0337649	0.30357	-0.206584	-0.736486	-0.529902	-0.464838	-0.965453	-0.500615	0.0200013	-0.186583	-0.716485	-0.0195414	-0.484379	-0.984994	-0.0395427	-0.504381	-1.005	0.167042	-0.297796	-0.798411	0.696943	0.232105	-0.268509	-0.453794	0.015829	1.41804	-0.369542	-0.140969	-0.212292	-0.74812	-0.535828	-0.510784	0.0984398	0.315098	-0.514978	-1.04359	-0.528616
Insula	-0.225584	-0.0182851	0.609244	-0.175876	-0.393851	-0.217976	0.0246273	-0.717704	-0.742331	0.239525	0.0636493	-0.154326	-0.545332	-0.520704	-1.26304	-0.784857	-0.760229	-1.50256	-0.608981	-0.584353	-1.32668	-0.391005	-0.366378	-1.10871	-0.347926	-0.25049	2.53523	-0.297716	0.0196045	-0.198463	-0.412086	-0.213624	0.0525986	0.218001	0.603277	0.0225571	-0.726393	-0.748951
Isthmus Cingulate	-0.309373	-0.0047023	0.0941971	-0.201659	-0.742428	-0.540769	0.026459	-0.659268	-0.685727	-0.0691695	-0.270829	-0.811598	-0.444303	-0.417844	-1.10357	-0.375133	-0.348675	-1.0344	-0.173474	-0.147015	-0.832742	0.367295	0.393754	-0.291973	-0.384246	-0.0656844	3.40459	-0.366221	-0.0479176	-0.19876	-0.720347	-0.521587	-0.122837	0.061461	0.0933964	-0.145278	-0.869035	-0.723757
Lateral Occipital	-0.441488	-0.0298429	1.05478	-0.212074	-0.692054	-0.479979	-0.592319	-1.04732	-0.455005	-0.082644	-0.294718	-0.774698	0.0554221	-0.536897	-0.991902	0.138066	-0.454253	-0.909258	0.350141	-0.242179	-0.697183	0.83012	0.237801	-0.217204	-0.432811	-0.00761533	2.60566	-0.420867	-0.110418	-0.213223	-0.688447	-0.475225
Lateral OFC	-0.187864	-0.11639	0.502154	-0.223974	-0.657727	-0.433754	-0.358854	-0.689569	-0.330715	-0.00472755	-0.228701	-0.662455	-0.628496	-0.98735	-1.31807	-0.623769	-0.982623	-1.31334	-0.399795	-0.758649	-1.08936	0.0339589	-0.324895	-0.655611	-0.281882	-0.19074	3.28114	-0.177631	-0.271276	-0.225358	-0.650727	-0.425369	-0.0389087	0.286264	0.491349	-0.383441	-0.777471	-0.394031
Lingual	-0.434808	-0.0309212	0.213899	-0.2455	-0.596608	-0.351107	-0.470838	-0.897657	-0.42682	-0.0416833	-0.287184	-0.638291	0.0629815	-0.407856	-0.834676	0.104665	-0.366173	-0.792992	0.350165	-0.120672	-0.547492	0.701272	0.230435	-0.196385	-0.405198	0.0850141	2.11111	-0.49515	-0.20714	-0.256399	-0.624191	-0.367792	-0.401465	0.0988078	0.212501	-0.49716	-0.96944	-0.472281
Medial OFC	-0.377708	-0.0683019	1.02563	-0.170183	-0.274463	-0.10428	-0.175123	-0.499947	-0.324825	-0.0114273	-0.18161	-0.28589	-0.126315	-0.301437	-0.626262	-0.114887	-0.29001	-0.614835	0.0552954	-0.119827	-0.444652	0.159575	-0.0155473	-0.340372	-0.49431	-0.0926313	2.51759	-0.361129	-0.180122	-0.187416	-0.292117	-0.1047	-0.198428	0.151175	1.02398	-0.186247	-0.517948	-0.331701
Middle Temporal	-0.379235	0.0198638	0.316546	-0.267018	-0.853711	-0.586693	-0.559164	-1.09215	-0.532985	0.0954968	-0.171521	-0.758215	-0.034671	-0.593835	-1.12682	-0.130168	-0.689331	-1.22232	0.13685	-0.422313	-0.955298	0.723544	0.16438	-0.368605	-0.520343	0.0024236	1.01162	-0.325337	0.00655573	-0.253161	-0.816229	-0.563068	-0.339287	0.080632	0.358074	-0.622199	-1.23631	-0.614107
Paracentral	0.000223981	-0.0622215	0.363903	-0.135839	-0.333603	-0.197764	-0.198619	-0.624853	-0.426234	-0.0327984	-0.168637	-0.366401	-0.399793	-0.598412	-1.02465	-0.366995	-0.565614	-0.991848	-0.231156	-0.429775	-0.856009	-0.0333923	-0.232011	-0.658245	0.00368682	-0.0441116	2.55719	0.0372285	-0.0893841	-0.138165	-0.309741	-0.171576	0.0415118	0.0100408	0.444187	-0.188976	-0.757128	-0.568152
Parahippocampal	-0.337129	-0.143005	-0.360056	-0.242295	-0.62711	-0.384815	-0.274343	-1.15235	-0.878003	-0.0397454	-0.28204	-0.666855	0.730562	0.456219	-0.421784	0.770307	0.495965	-0.382038	1.0126	0.738259	-0.139744	1.39742	1.12307	0.245071	-0.355291	-0.0104883	-0.584642	-0.413767	-0.252395	-0.242297	-0.639307	-0.39701	-0.237211	-0.0713746	-0.34367	-0.301037	-1.28743	-0.986395
Pars Opercularis	-0.178765	0.00304369	0.424648	-0.253811	-0.577155	-0.323344	-0.208937	-0.559064	-0.350127	0.145524	-0.108287	-0.431631	-0.159493	-0.36843	-0.718557	-0.305017	-0.513954	-0.864081	-0.0512055	-0.260143	-0.61027	0.272139	0.0632016	-0.286926	-0.213522	-0.177542	3.1265	-0.183506	-0.0266835	-0.244447	-0.538891	-0.294444	-0.0894767	0.248391	0.478678	-0.285106	-0.71363	-0.428524
Pars Orbitalis	-0.366858	-0.173666	0.80984	-0.190585	-0.58922	-0.398635	-0.379948	-0.974476	-0.594528	0.0350627	-0.155522	-0.554157	0.0420872	-0.337861	-0.932389	0.00702442	-0.372924	-0.967451	0.19761	-0.182339	-0.776866	0.596244	0.216296	-0.378231	-0.390123	-0.152416	2.68121	-0.341392	-0.280386	-0.183292	-0.584544	-0.401252	-0.306856	0.00118603	0.851492	-0.424239	-1.01364	-0.5894
Pars Triangularis	-0.291771	0.0106494	0.499329	-0.1541	-0.410611	-0.256511	-0.163073	-0.610988	-0.447915	0.121462	-0.0326387	-0.28915	0.205778	0.042705	-0.40521	0.0843164	-0.0787567	-0.526672	0.238417	0.0753437	-0.372571	0.494928	0.331855	-0.11606	-0.395769	-0.147722	1.87821	-0.246928	-0.0114577	-0.149129	-0.395426	-0.246297	-0.272487	0.286119	0.573081	-0.277319	-0.758584	-0.481265
Pericalcarine	-0.12835	-0.0104927	0.353107	-0.0972357	-0.189067	-0.0918312	-0.191944	-0.0796421	0.112302	-0.0443547	-0.14159	-0.233422	-0.173576	-0.36552	-0.253218	-0.129221	-0.321165	-0.208863	-0.0319855	-0.223929	-0.111628	0.0598457	-0.132098	-0.0197964	0.0239636	-0.0528167	3.58955	-0.141863	-0.102339	-0.100607	-0.183834	-0.0832275	-0.272125	0.195247	0.388918	-0.218289	-0.0792339	0.139055
Postcentral	-0.237427	0.0148225	-0.0801934	-0.148206	-0.521366	-0.37316	-0.136713	-0.661446	-0.524733	0.00159457	-0.146611	-0.519772	0.240159	0.103446	-0.421287	0.238565	0.101852	-0.422881	0.38677	0.250058	-0.274675	0.759931	0.623218	0.0984849	-0.236717	0.0543654	3.26262	-0.23435	-0.130515	-0.149351	-0.520249	-0.370898	-0.15545	0.173892	-0.0947288	-0.128515	-0.759464	-0.630949
Posterior Cingulate	-0.133052	-0.0631181	-0.151342	-0.300098	-0.638464	-0.338365	-0.339464	-0.714295	-0.374831	0.003282	-0.296816	-0.635182	-0.732424	-1.07189	-1.44672	-0.735706	-1.07517	-1.45	-0.435607	-0.775071	-1.1499	-0.0972419	-0.436705	-0.811537	-0.304276	-0.0918655	2.7071	-0.0943261	-0.127158	-0.295584	-0.621944	-0.326361	0.0580718	0.0733485	-0.119277	-0.380483	-0.824533	-0.44405
Precentral	-0.0560553	-0.0719989	-0.306372	-0.0890499	-0.399894	-0.310844	-0.404048	-0.647921	-0.243874	0.0488208	-0.0402291	-0.351073	-0.234382	-0.638429	-0.882303	-0.283203	-0.68725	-0.931124	-0.194153	-0.5982	-0.842074	0.116691	-0.287356	-0.53123	-0.0115686	-0.123967	2.78054	-0.0400884	-0.141023	-0.0723854	-0.336462	-0.264077	-0.13361	0.121324	-0.258502	-0.376766	-0.82522	-0.448454
Precuneus	-0.294749	-0.0123754	-0.141767	-0.345017	-1.03698	-0.691966	-0.312036	-1.04585	-0.733816	-0.0310949	-0.376111	-1.06808	0.0564865	-0.25555	-0.989365	0.0875814	-0.224455	-0.95827	0.432598	0.120562	-0.613254	1.12456	0.812528	0.0787121	-0.229257	-0.0453131	1.79253	-0.294711	-0.096855	-0.340582	-0.985611	-0.645029	-0.345461	0.120222	-0.115863	-0.349423	-1.14926	-0.799837
Rostral ACC	0.126152	-0.13092	-0.443826	-0.138438	-0.243042	-0.104604	-0.0744022	-0.175306	-0.100904	-0.0284658	-0.166904	-0.271507	-1.23246	-1.30687	-1.40777	-1.204	-1.2784	-1.3793	-1.06556	-1.13996	-1.24087	-0.960957	-1.03536	-1.13626	-0.0170911	-0.237929	1.61405	0.229446	-0.158579	-0.140834	-0.245729	-0.104895	0.1738	0.0781281	-0.453875	-0.0743179	-0.178744	-0.104426
Rostral Middle Frontal	-0.428593	-0.103424	0.506644	-0.263206	-0.676667	-0.413461	-0.475073	-1.14247	-0.667401	-0.00533612	-0.268542	-0.682004	0.259447	-0.215627	-0.883028	0.264783	-0.210291	-0.877692	0.527989	0.0529155	-0.614486	0.94145	0.466377	-0.201024	-0.449015	-0.133827	2.44228	-0.36828	-0.15517	-0.263483	-0.667777	-0.404294	-0.483204	0.0209145	0.61082	-0.554265	-1.29527	-0.741008
Superior Frontal	-0.211866	-0.0445731	0.583933	-0.366035	-0.821133	-0.455098	-0.430718	-1.06508	-0.634366	0.109331	-0.256704	-0.711801	-0.169371	-0.600089	-1.23446	-0.278702	-0.70942	-1.34379	0.0873326	-0.343385	-0.977752	0.54243	0.111712	-0.522654	-0.181564	-0.241578	3.34487	-0.257498	-0.100767	-0.378073	-0.798606	-0.420532	-0.167852	0.33287	0.622893	-0.43194	-1.14974	-0.717805
Superior Parietal	-0.0963255	-0.0189007	-0.445784	-0.258884	-0.862914	-0.60403	-0.256473	-0.871482	-0.615009	-0.114514	-0.373398	-0.977428	0.170079	-0.0863938	-0.701402	0.284593	0.0281204	-0.586888	0.543477	0.287004	-0.328004	1.14751	0.891034	0.276026	-0.00924979	0.0433014	3.40801	-0.097914	-0.0709168	-0.250756	-0.823553	-0.572797	-0.1511	-0.0476207	-0.407776	-0.244429	-0.976465	-0.732036
Superior Temporal	-0.0850538	-0.0727095	0.33105	-0.211518	-0.655255	-0.443738	-0.202663	-0.910853	-0.70819	0.0162637	-0.195254	-0.638992	-1.14618	-1.34884	-2.05703	-1.16244	-1.36511	-2.0733	-0.950926	-1.15359	-1.86178	-0.507188	-0.709852	-1.41804	-0.281124	-0.07942	1.16548	-0.104487	-0.191398	-0.204715	-0.633169	-0.428453	0.130294	0.103662	0.340886	-0.231697	-0.998437	-0.76674
Supramarginal	-0.0886856	-0.014451	-0.63692	-0.307433	-0.859543	-0.55211	-0.263949	-0.825413	-0.561464	-0.048213	-0.355646	-0.907756	-0.323534	-0.587483	-1.14895	-0.275321	-0.53927	-1.10073	0.0321122	-0.231837	-0.793301	0.584222	0.320272	-0.241191	-0.164659	0.0395262	3.64793	-0.152126	-0.0821201	-0.291284	-0.807954	-0.51667	0.111388	0.0265068	-0.634334	-0.229738	-0.864009	-0.634271
Temporal Pole	0.0120619	0.0179501	1.00364	-0.0191876	-0.0290297	-0.00984208	-0.185103	-0.549002	-0.363899	0.0744661	0.0552784	0.0454364	-0.24032	-0.425423	-0.789322	-0.314786	-0.499889	-0.863788	-0.295598	-0.480701	-0.8446	-0.285756	-0.470859	-0.834758	-0.00744533	-0.0181975	-0.380639	-0.0504725	-0.0238229	-0.0116463	-0.0284391	-0.0167928	0.0738404	0.163932	1.07381	-0.143583	-0.539828	-0.396245
Transverse Temporal	0.0605619	-0.0713559	0.146191	-0.231648	-0.314264	-0.0826158	-0.212403	-0.626867	-0.414464	0.0324245	-0.199223	-0.281839	-1.04111	-1.25351	-1.66798	-1.07353	-1.28594	-1.7004	-0.841885	-1.05429	-1.46875	-0.75927	-0.971672	-1.38614	-0.0803626	-0.0601863	1.8419	0.0879128	-0.0749211	-0.225674	-0.315947	-0.0902724	0.148068	-0.059444	0.133277	-0.204511	-0.638182	-0.43367
Amygdala	-0.274746	-0.0588084	-0.425924	-0.182889	-0.768943	-0.586054	-0.64858	-1.8364	-1.18782	0.00436549	-0.178524	-0.764577	0.260341	-0.388239	-1.57605	0.255976	-0.392605	-1.58042	0.438865	-0.209715	-1.39753	1.02492	0.376338	-0.811477	-0.275327	-0.133982	-0.684151	-0.325932	0.0189334	-0.209879	-0.810863	-0.600984	-0.179041	-0.0631596	-0.430392	-0.642719	-1.81234	-1.16962
Brainstem	-0.136173	-0.0549784	0.0943571	-0.0112421	-0.102803	-0.0915613	0.0756466	-0.121247	-0.196894	-0.171119	-0.182361	-0.273923	-1.60905	-1.53341	-1.7303	-1.43793	-1.36229	-1.55918	-1.42669	-1.35104	-1.54794	-1.33513	-1.25948	-1.45638	-0.147386	-0.180064	1.4249	-0.226748	-0.0379212	0.00117467	-0.0536304	-0.0548051	-0.00618865	0.092561	0.0859462	0.082962	-0.124813	-0.207775
Caudate	-0.208499	0.0347348	-0.611267	-0.132511	-0.31693	-0.184419	-0.165406	-0.494554	-0.329148	-0.177775	-0.310286	-0.494704	0.333393	0.167987	-0.161161	0.511168	0.345762	0.0166139	0.643679	0.478273	0.149125	0.828097	0.662691	0.333544	-0.231653	0.120992	1.76311	-0.2406	0.0480316	-0.146239	-0.348418	-0.202179	-0.11342	-0.0496604	-0.618112	-0.18239	-0.531421	-0.349032
Cerebellum	-0.20746	-0.0374094	0.48775	-0.131336	-0.228422	-0.0970856	-0.130433	-0.413708	-0.283275	0.0691775	-0.0621588	-0.159244	-1.72714	-1.85758	-2.14085	-1.79632	-1.92675	-2.21003	-1.66498	-1.79542	-2.07869	-1.5679	-1.69833	-1.98161	-0.262881	-0.1296	1.69446	-0.233286	-0.0267922	-0.120475	-0.206806	-0.086331	-0.0991063	0.066685	0.493533	-0.15308	-0.454454	-0.301374
Hippocampus	-0.115574	0.0326153	0.0174388	-0.125947	-0.803343	-0.677395	-0.543083	-1.43478	-0.891695	-0.152259	-0.278207	-0.955602	-0.917881	-1.46096	-2.35266	-0.765622	-1.30871	-2.2004	-0.639674	-1.18276	-2.07445	0.037721	-0.505362	-1.39706	-0.137123	-0.0517795	0.421265	-0.13511	0.0629767	-0.130273	-0.778465	-0.648192	-0.0283965	0.0822247	0.0222925	-0.555777	-1.47224	-0.916464
Nucleus Accumbens	-0.032924	-0.0819972	-0.566227	-0.378491	-0.977174	-0.598682	-0.8508	-1.45116	-0.600357	-0.0576228	-0.436114	-1.0348	-0.472945	-1.32374	-1.9241	-0.415322	-1.26612	-1.86648	-0.0368312	-0.887631	-1.48799	0.561851	-0.288949	-0.889306	-0.155726	-0.0758151	0.885225	-0.019219	-0.0977421	-0.385674	-0.988615	-0.602941	0.129685	-0.0510992	-0.575884	-0.853414	-1.44013	-0.58672
Pallidum	-0.339523	0.0454063	1.46457	-0.199628	-0.290536	-0.0909087	0.0278136	-0.356436	-0.38425	0.0870994	-0.112528	-0.203437	0.261766	0.289579	-0.0946707	0.174666	0.20248	-0.18177	0.374294	0.402108	0.0178576	0.465203	0.493016	0.108766	-0.296061	-0.0329466	1.7075	-0.339646	0.0986854	-0.214649	-0.318462	-0.103813	-0.396811	0.036105	1.45789	-0.0380633	-0.341392	-0.303329
Putamen	-0.27321	0.0176766	-1.35062	-0.269651	-0.902293	-0.632642	-0.565888	-1.40904	-0.843148	0.0585176	-0.211133	-0.843775	0.723792	0.157904	-0.685243	0.665275	0.0993869	-0.743761	0.934925	0.369038	-0.47411	1.56757	1.00168	0.158532	-0.313494	-0.0710803	-0.919966	-0.27306	0.0529914	-0.287141	-0.93571	-0.648569	-0.217055	0.103692	-1.33745	-0.606875	-1.48773	-0.880855
Thalamus	-0.0268445	-0.0877555	0.436897	-0.218823	-0.764694	-0.545871	-0.150347	-0.623439	-0.473092	0.0217126	-0.19711	-0.742981	-0.774983	-0.925329	-1.39842	-0.796695	-0.947042	-1.42013	-0.577873	-0.728219	-1.20131	-0.0320017	-0.182348	-0.655441	-0.154285	-0.160168	1.1799	-0.0347531	-0.0627892	-0.216236	-0.763594	-0.547358	0.138495	-0.0139263	0.424398	-0.141417	-0.587121	-0.445705
Ventral Diencephalon	-0.195518	-0.0333886	0.0457075	-0.309572	-0.663843	-0.354271	-0.204952	-0.539754	-0.334803	0.0183759	-0.291196	-0.645467	-0.205967	-0.410919	-0.745722	-0.224343	-0.429295	-0.764098	0.0852286	-0.119723	-0.454526	0.4395	0.234548	-0.100255	-0.224161	-0.0932953	1.55296	-0.111696	-0.0634065	-0.307777	-0.624686	-0.316909	-0.282454	0.126388	0.0182621	-0.187426	-0.576757	-0.389332
Results of Linear Mixed Effects analyses examining differences between groups based on degree of Alzheimer's pathology when analyzed collectively (All Groups Combined) or separately (Control/ADAD/DS). Values are the effect estimates from each analysis. Bolded, green cells represent significant effects at p ≤ 0.05, yellow and italicized are trends at ps 0.05-0.1. Significance determined after an F…

## Sheet: STable 4 - Inflection EYO
Supplementary Table 4: Group specific inflection points for the relationship between volume and EYO/centiloid
Variable	Inflection Point (95% CI)					Beta No Inflection					Beta Pre Inflection					Beta Post Inflection					Linear AIC					Piecewise AIC
	EYO			Centiloid		EYO			Centiloid		EYO			Centiloid		EYO			Centiloid		EYO			Centiloid		EYO			Centiloid
	DS	ADAD	Control	DS	ADAD	DS	ADAD	Control	DS	ADAD	DS	ADAD	Control	DS	ADAD	DS	ADAD	Control	DS	ADAD	DS	ADAD	Control	DS	ADAD	DS	ADAD	Control	DS	ADAD
Banks Superior Temporal	-6.3 (-20.3 to 7.6)	-4.6 (-6.5 to -2.8)	-4.8 (-12.4 to 2.8)	-2 (-7 to 3)	36 (-14 to 86)	-0.041662	-0.0495141	-0.0231204	-0.0107116	-0.00888296	-0.0298509	-0.0176592	-0.0142019	0.0768629	-0.0149724	-0.0244995	-0.100519	-0.024822	-0.0882705	0.00809546	924.481	1355.21	854.707	592.314	875.765	927.16	1248.32	855.069	590.598	876.794
Caudal ACC	-24.9 (-32.5 to -17.2)	4.3 (1.4 to 7.1)	-15.8 (-23 to -8.6)	91 (-14 to 196)	156 (107 to 205)	-0.00970808	-0.0196128	-0.0202441	-0.00364855	-0.00174813	0.107131	-0.0163492	-0.0409983	-0.00467627	-0.00273406	-0.119234	-0.0659511	0.0282025	0.00533679	0.0135869	810.943	1211.35	979.878	511.785	860.228	814.273	1204.37	981.407	514.728	861.317
Caudal Middle Frontal	-10.5 (-30.5 to 9.5)	-22.1 (-27 to -17.3)	-34.7 (-77.5 to 8.1)	-4 (-11 to 3)	-1 (-24 to 21)	-0.0331785	-0.0394127	-0.0248993	-0.0080088	-0.00702476	-0.0172749	0.00569258	-0.0747646	0.0967683	-0.0279242	-0.0267018	-0.0515678	0.0513203	-0.10517	0.0210291	1313.69	1373.18	915.368	745.278	858.981	1319.15	1354.93	920.744	746.839	862.688
Cuneus	-25 (-33.8 to -16.3)	-7.9 (-12.2 to -3.7)	-31.5 (-38 to -25)	17 (-14 to 48)	136 (53 to 219)	-0.0271235	-0.0363549	-0.020165	-0.00519972	-0.00650923	-0.11279	-0.0131682	-0.0511544	-0.0224648	-0.00553307	0.0875307	-0.0516052	0.0320588	0.0206191	-0.00733968	1405.68	1311.39	921.249	786.415	808.471	1412.97	1285.54	926.216	787.908	810.618
Entorhinal	-24.9 (-28.1 to -21.7)	2 (-1.2 to 5.2)	-1.6 (-16.6 to 13.5)	2 (-7 to 11)	3 (-17 to 23)	-0.0286786	-0.0182466	0.000935803	-0.00769429	-0.00261664	0.24853	-0.00699664	-0.00466434	0.0424892	-0.0196032	-0.28304	-0.0995301	0.0212024	-0.0513893	0.017376	1386.17	1759.61	1181.14	751.097	833.852	1387.21	1738.35	1185.93	752.431	837.075
Frontal Pole	-16.5 (-46 to 13)	-29.1 (-33.5 to -24.6)	-16.5 (-23.4 to -9.7)	80 (10 to 149)	156 (131 to 180)	-0.0318715	-0.0208502	-0.0280935	-0.00754462	-0.00308463	-0.0383707	-0.0669689	-0.0563069	-0.0101154	-0.00487065	0.0144309	0.0488321	0.039932	0.0100829	0.0246128	1263.8	1586.21	1075.1	723.736	809.972	1260.54	1583.36	1068.35	725.626	802.707
Fusiform	-11.5 (-18.5 to -4.4)	-4.4 (-6.4 to -2.5)	-29.4 (-39.1 to -19.7)	88 (59 to 117)	55 (13 to 97)	-0.0502223	-0.0541509	-0.0281178	-0.0145038	-0.0088961	-0.0194101	-0.0179288	-0.0583409	-0.0184619	-0.0154615	-0.0502041	-0.115309	0.0312996	0.019024	0.0108686	964.134	1499.46	795.271	589.954	933.78	960.345	1363.22	799.716	583.197	931.472
Inferior Parietal	-15.2 (-30 to -0.4)	-3.7 (-5.1 to -2.3)	-7.6 (-27.1 to 11.8)	97 (48 to 146)	27 (0 to 54)	-0.054556	-0.065775	-0.0314538	-0.0160044	-0.0121474	-0.0321854	-0.0263146	-0.0284369	-0.0184259	-0.0247094	-0.0279236	-0.146519	-0.00956346	0.0145702	0.0152916	1054.24	1473.87	664.545	616.933	888.536	1060.55	1247.23	665.971	616.464	885.413
Inferior Temporal	-25.4 (-26.9 to -23.8)	-18.2 (-23.1 to -13.2)	-25.6 (-32.3 to -18.9)	2 (-5 to 8)	81 (0 to 162)	-0.0508095	-0.0512801	-0.0290598	-0.014059	-0.0091202	0.570353	-0.00877799	-0.0906938	0.0418316	-0.0115903	-0.626199	-0.0507559	0.0646154	-0.0572288	0.00598716	1062.32	1560.97	939.567	631.032	902.621	1055.98	1524.04	941.205	629.665	904.415
Insula	-6.5 (-15.1 to 2.1)	2.5 (-1.6 to 6.6)	-12.3 (-28.1 to 3.5)	31 (-19 to 82)	120 (73 to 168)	-0.0238311	-0.0286905	-0.0279309	-0.00693846	-0.00399419	-0.00146415	-0.0225354	-0.0450489	-0.000106115	-0.00673329	-0.0553632	-0.0792322	0.0203571	-0.00992899	0.0142269	1111.66	1790.61	1090.91	652.799	939.413	1107.97	1781.87	1097.04	654.664	936.523
Isthmus Cingulate	-0.7 (-12.3 to 10.8)	-8.5 (-11.4 to -5.6)	-23.8 (-30.5 to -17.2)	72 (13 to 131)	9 (-13 to 30)	-0.0390181	-0.0457741	-0.015293	-0.0109944	-0.00835674	-0.0322812	-0.00984639	-0.0600877	-0.0136877	0.0123762	-0.0399344	-0.0789143	0.0478315	0.00880936	-0.0218901	1102.93	1612.18	859.37	630.015	938.092	1107.61	1553.31	858.564	631.396	939.575
Lateral Occipital	-21.8 (-33 to -10.7)	-3.6 (-5.2 to -1.9)	-23.2 (-38.8 to -7.6)	79 (40 to 119)	21 (-41 to 84)	-0.0498376	-0.0488257	-0.022566	-0.0123075	-0.00927279	0.019202	-0.0185962	-0.03753	-0.0161528	-0.0146599	-0.0755508	-0.108383	0.0162352	0.0149911	0.00625204	1118.8	1261.01	765.635	639.98	832.005	1122.18	1133.25	772.793	637.361	834.998
Lateral OFC	-26.2 (-28 to -24.3)	-17.1 (-25.9 to -8.4)	-12.3 (-72.6 to 47.9)	103 (67 to 139)	60 (15 to 106)	-0.0474961	-0.0456343	-0.0341369	-0.0104072	-0.0073872	0.749755	-0.0251076	-0.0322946	-0.0136673	-0.0127582	-0.799712	-0.0272888	-0.00380856	0.0235371	0.00952497	1190.92	1584.35	1020.54	651.862	881.518	1194.18	1578.6	1026.97	647.401	879.657
Lingual	-15.4 (-26.3 to -4.5)	-4.1 (-6.2 to -1.9)	-20.7 (-31.3 to -10.1)	70 (38 to 102)	25 (1 to 48)	-0.0433592	-0.0479713	-0.0252362	-0.011979	-0.00814787	-0.0139285	-0.0248693	-0.0423539	-0.0176565	-0.0232863	-0.0380657	-0.086256	0.0193352	0.0176381	0.0180663	1151.91	1234.51	739.244	675.354	877.491	1157.1	1144.49	742.395	670.239	872.368
Medial OFC	-12.6 (-26.6 to 1.3)		-13 (-23.9 to -2.1)	90 (26 to 154)	119 (80 to 158)	-0.0248867	-0.0220892	-0.0279244	-0.00670044	-0.00245392	0.00126368		-0.0443894	-0.00899513	-0.00558207	-0.0394568		0.0261988	0.0115366	0.0157906	1225.77	1781.39	1211.24	690.937	875.129	1224.76		1215.23	692.445	868.452
Middle Temporal	-3.1 (-11.6 to 5.4)	0.8 (-0.3 to 1.9)	-27.4 (-36.5 to -18.2)	81 (47 to 115)	31 (-9 to 70)	-0.061502	-0.0616686	-0.0368367	-0.0147735	-0.010789	-0.0493175	-0.0385086	-0.071004	-0.0191082	-0.0194708	-0.0460613	-0.190565	0.0354056	0.0173902	0.0109316	1009.29	1445.22	691.721	597.958	919.033	1010.17	1259.35	694.758	591.606	919.108
Paracentral	-21.4 (-61.1 to 18.3)	-12.3 (-20.5 to -4)	-7.1 (-16.9 to 2.7)	-2 (-6 to 3)	-3 (-10 to 4)	-0.0324015	-0.0287348	-0.0226585	-0.00737284	-0.0065715	-0.0132141	-0.01124	-0.0130842	0.109754	-0.0826841	-0.0267507	-0.0302588	-0.0236106	-0.118058	0.076441	1328.84	1606.78	996.561	713.123	868.381	1335.54	1604.94	998.501	710.821	869.793
Parahippocampal	-2.1 (-11.6 to 7.4)	-2.2 (-6.2 to 1.7)	-21.3 (-30.6 to -11.9)	103 (25 to 182)	-4 (-17 to 9)	-0.0455203	-0.0468664	-0.0135013	-0.0120277	-0.00812936	-0.0340611	-0.024601	-0.0365533	-0.0135723	-0.0568495	-0.0443196	-0.0999681	0.0261094	0.0111511	0.0488625	1113.77	1428.72	876.696	665.426	837.019	1115.13	1360.88	881.775	667.652	840.281
Pars Opercularis	-25.5 (-26.9 to -24.1)	1 (-0.9 to 2.9)	-27 (-36.5 to -17.6)	103 (-141 to 348)	120 (77 to 163)	-0.0300378	-0.0447174	-0.0345917	-0.00844317	-0.00795677	0.226883	-0.0344842	-0.0694155	-0.00900879	-0.0106846	-0.26103	-0.0902738	0.0362973	0.00408359	0.0141689	1329.56	1203.93	760.644	729.46	847.14	1331.2	1150.72	765.708	733.276	842.072
Pars Orbitalis	-24.9 (-28.3 to -21.5)	0.7 (-2.3 to 3.8)	-28.1 (-38.4 to -17.9)	84 (53 to 115)	60 (28 to 92)	-0.049425	-0.0420929	-0.0366828	-0.0109676	-0.0060611	0.21813	-0.0330297	-0.0712918	-0.0162172	-0.013356	-0.272507	-0.06637	0.0359469	0.0228645	0.0129003	1217.7	1397.26	922.61	687.371	861.223	1213.85	1383.16	928.62	679.881	853.705
Pars Triangularis	-17.3 (-35.6 to 0.9)	-2.2 (-5.1 to 0.7)	-29.9 (-35.5 to -24.3)	96 (33 to 159)	-4 (-14 to 6)	-0.0398592	-0.040904	-0.0318442	-0.00909944	-0.0068425	-0.0649329	-0.0288663	-0.069843	-0.011322	0.0549425	0.0292154	-0.0575882	0.0394695	0.0131738	-0.0619655	1228.8	1132.78	693.142	714.252	849.51	1220.42	1094.98	697.175	715.754	852.368
Pericalcarine	-23.9 (-38.5 to -9.4)	1.6 (-1.7 to 4.9)	9.7 (2.9 to 16.4)	67 (17 to 117)	86 (26 to 146)	-0.015881	-0.0249794	-0.0170941	-0.00180236	-0.0033003	-0.0994384	-0.0188365	-0.0192506	-0.00592798	-0.000146084	0.0848929	-0.0556527	0.0458859	0.0120001	-0.00825616	1315.04	1441.99	1023.68	723.125	915.434	1320.46	1425.8	1023.77	723.56	915.452
Postcentral	-21 (-44.4 to 2.3)	-8.8 (-11.6 to -5.9)	-21.3 (-40.9 to -1.8)	-1 (-10 to 8)	1 (-10 to 13)	-0.0370427	-0.0468764	-0.0199809	-0.00838911	-0.00881071	-0.0684521	-0.0161397	-0.0306943	0.0491036	-0.0398809	0.0346462	-0.0686281	0.0122994	-0.0581285	0.0315328	1312.84	1424.95	844.805	742.636	865.738	1318.24	1376.37	845.927	744.877	868.248
Posterior Cingulate	-24.6 (-31.2 to -17.9)	0.9 (-0.5 to 2.4)	-26.3 (-35.5 to -17.1)	103 (33 to 173)	49 (14 to 84)	-0.037037	-0.050379	-0.0281348	-0.0110946	-0.00866973	0.0673991	-0.0352627	-0.0527516	-0.0125196	-0.016299	-0.105111	-0.128574	0.0290984	0.0102045	0.0117359	905.377	1238.42	785.433	561.794	892.046	901.829	1134.23	786.645	563.517	888.157
Precentral	-25.6 (-26.8 to -24.4)	0.7 (-1.1 to 2.4)	-28.2 (-38.3 to -18)	83 (43 to 123)	155 (106 to 204)	-0.0417419	-0.0367206	-0.031275	-0.0099376	-0.00734829	-0.316045	-0.0185676	-0.0613076	-0.0143885	-0.00634176	0.280603	-0.131834	0.0320314	0.0187804	-0.01352	1289.94	1589.25	965.869	699.983	871.712	1284.24	1511.66	964.513	696.435	872.872
Precuneus	-15.8 (-24.8 to -6.8)	-3.2 (-4.3 to -2.1)	5 (-9.2 to 19.1)	91 (54 to 128)	48 (-78 to 174)	-0.0460947	-0.0680223	-0.0227003	-0.0127622	-0.0135355	-0.0123426	-0.0284904	-0.0242717	-0.0161956	-0.0157537	-0.0504005	-0.156832	0.0163529	0.0178285	0.00337696	1070.67	1454.64	647.797	604.37	912.275	1069.6	1137.01	651.74	600.121	915.674
Rostral ACC	-15.2 (-21.5 to -8.9)	4.5 (1.3 to 7.6)	-11 (-19.4 to -2.7)	98 (46 to 150)	139 (102 to 176)	-0.0148242	-0.0219536	-0.0166486	-0.00471981	-0.00316259	0.0130824	-0.0182015	-0.0279027	-0.00677147	-0.00554831	-0.0425109	-0.0605687	0.0208208	0.0127903	0.0193773	899.716	1348.11	883.906	558.415	855.225	898.78	1344.86	885.56	558.219	848.815
Rostral Middle Frontal	-17.8 (-30.9 to -4.7)	-3.7 (-6.3 to -1)	-28.8 (-34.3 to -23.3)	1 (-5 to 7)	43 (-25 to 111)	-0.0494478	-0.0458686	-0.0325929	-0.0130125	-0.00805089	0.0210305	-0.0253772	-0.0779494	0.0593273	-0.0116434	-0.0797597	-0.0727707	0.0473928	-0.0737533	0.00516802	1366.61	1274.54	742.561	710.502	800.712	1366.6	1227.12	746.031	709.175	802.883
Superior Frontal	-16 (-22.8 to -9.1)	-21.3 (-25.9 to -16.7)	-20.2 (-30.9 to -9.5)	-1 (-8 to 5)	43 (-10 to 96)	-0.0510216	-0.055068	-0.0398927	-0.0112268	-0.00997569	-0.00168593	-0.015702	-0.0584956	0.0563479	-0.0151509	-0.0616697	-0.0451334	0.0215084	-0.0682295	0.00744495	1176.39	1489.45	860.428	642.958	877.848	1177.3	1466.78	865.524	643.697	878.839
Superior Parietal	-24.3 (-31.1 to -17.4)	-8.2 (-9.6 to -6.8)	9.2 (-13.5 to 31.9)	80 (14 to 147)	24 (-24 to 73)	-0.0399195	-0.0569896	-0.0223005	-0.0105249	-0.0123996	-0.168151	-0.00549509	-0.0239779	-0.013211	-0.00488543	0.130135	-0.113506	0.0160837	0.0107371	-0.00894968	1260.55	1471.02	767.304	684.792	875.921	1267.23	1278.58	772.465	686.04	877.725
Superior Temporal	-25.9 (-33.4 to -18.3)	-3.6 (-5.2 to -1.9)	0.4 (-7.3 to 8.2)	103 (49 to 157)	49 (-8 to 107)	-0.0460026	-0.0507823	-0.0293571	-0.0113393	-0.00861327	-0.0740486	-0.0260847	-0.0321351	-0.0130357	-0.0130283	0.0297654	-0.0954385	0.0168389	0.0122475	0.00682719	838.8	1243.58	652.12	529.927	851.959	839.046	1124.2	657.62	530.224	852.952
Supramarginal	-25.5 (-31.8 to -19.2)	-2.9 (-4.2 to -1.7)	-26.6 (-31.4 to -21.8)	103 (28 to 178)	53 (-23 to 130)	-0.0376218	-0.0593814	-0.0265871	-0.0094481	-0.0115134	-0.113046	-0.0267063	-0.082622	-0.0110628	-0.0149582	0.0771574	-0.13418	0.0587822	0.0116576	0.00558401	1197.05	1397.46	692.499	663.584	895.729	1204.05	1218.91	686.302	665.629	897.897
Temporal Pole	-2.2 (-9 to 4.6)	-16.1 (-34.9 to 2.6)	-28.8 (-35.3 to -22.2)	4 (-6 to 14)	119 (46 to 193)	-0.032235	-0.00601911	-0.00932557	-0.00613963	-9.18268e-05	-0.0164183	-0.027621	-0.0625176	-0.0533222	-0.00161335	-0.074819	0.0239121	0.0556468	0.0490299	0.00768037	1464.04	1958.32	1295.46	791.866	826.845	1464.28	1951.12	1299.05	792.603	827.955
Transverse Temporal	-24.8 (-27.3 to -22.3)	-9 (-11.7 to -6.2)	-10.3 (-15.3 to -5.3)	-4 (-15 to 7)	6 (-17 to 29)	-0.0278073	-0.0264549	-0.01501	-0.00694717	-0.00529144	-0.165142	-0.00631749	-0.00383772	0.047392	-0.0205041	0.141775	-0.0425594	-0.0217297	-0.0545596	0.015796	982.542	1255.29	796.228	640.086	833.884	980.515	1235.78	797.648	643.028	836.756
Amygdala	-18.8 (-25.3 to -12.3)	-0.4 (-2.1 to 1.4)	-8 (-19 to 2.9)	84 (52 to 117)	112 (1 to 224)	-0.082912	-0.0427916	-0.00857465	-0.0196724	-0.00936114	0.00601924	-0.00813148	0.00168326	-0.0252129	-0.0104618	-0.103205	-0.190605	-0.0229658	0.0241585	0.00479517	1255.71	1771.43	887.24	739.366	818.665	1249.25	1598.12	889.256	732.99	821.342
Brainstem	-25.7 (-29.3 to -22.2)	-18.1 (-21.5 to -14.6)	-4.9 (-9.3 to -0.4)	54 (-25 to 132)	154 (128 to 181)	-0.00431944	-0.0118961	0.00222759	-0.0032416	-0.00249559	-0.0488954	0.0280135	0.01518	-0.00103203	-0.000569208	0.0455882	-0.0502192	-0.042738	-0.00480461	-0.0250029	730.815	1172.01	842.954	506.895	876.463	737.729	1145.46	798.079	509.543	870.526
Caudate	-22.8 (-48.4 to 2.7)	-7.2 (-13 to -1.4)		4 (-30 to 38)	101 (36 to 166)	-0.0237239	-0.0355289	-0.0237484	-0.00807159	-0.0056809	-0.0458689	-0.0229274		-0.0192428	-0.00817882	0.0238913	-0.0327036		0.0116086	0.00871759	1102.4	1349.75	729.052	677.307	931.307	1107.52	1338.2		681.019	931.641
Cerebellum	-24.9 (-28.4 to -21.4)	-1.2 (-6.6 to 4.2)	-31.1 (-44.4 to -17.8)	-4 (-10 to 1)	3 (-9 to 16)	-0.0293596	-0.02094	-0.0176075	-0.00834339	-0.00337045	-0.108948	-0.0153604	-0.0313167	0.0783209	0.0214605	0.0812566	-0.027727	0.0143445	-0.0869891	-0.0254279	590.244	697.214	552.448	521.602	755.903	595.743	682.921	559.759	521.492	757.683
Hippocampus	-18.1 (-23.2 to -13)	-3.3 (-4.3 to -2.3)	-8.5 (-20.3 to 3.4)	85 (54 to 116)	-3 (-15 to 10)	-0.0606967	-0.0472917	-0.00733645	-0.0173513	-0.0103198	0.000306851	0.000238208	-0.00346481	-0.0212896	0.0336386	-0.0699054	-0.175403	-0.0120445	0.0175384	-0.0441399	839.021	1352.81	310.383	561.841	856.895	824.368	871.952	313.539	554.896	860.045
Nucleus Accumbens	-19 (-28.9 to -9.1)	1.1 (-0.8 to 3)	-18.7 (-63.9 to 26.6)	49 (21 to 78)	45 (23 to 67)	-0.0653064	-0.051119	-0.0163347	-0.0172069	-0.00783748	-0.0146387	-0.0309294	-0.0222591	-0.0262214	-0.0192277	-0.0574984	-0.150437	0.00785997	0.017843	0.0166749	1039.68	1538.95	922.803	653.328	836.598	1042.2	1453.4	919.114	647.238	822.6
Pallidum	-25.5 (-32.7 to -18.3)	-27.3 (-34.6 to -20)	-26.7 (-39.9 to -13.4)	50 (-41 to 142)	14 (-3 to 32)	-0.00739997	-0.0229947	-0.0145757	-0.00249997	-0.00231553	-0.0564623	-0.125855	-0.0532795	0.000743238	-0.0239628	0.0492191	0.105699	0.0391802	-0.0065767	0.0237557	1250.33	1743.38	1067.55	739.634	851.626	1243.63	1743.18	1068.61	742.669	847.981
Putamen	-15.7 (-26.1 to -5.3)	-1.5 (-3.9 to 0.8)	-30.5 (-39.3 to -21.7)	81 (56 to 107)	45 (16 to 74)	-0.0653315	-0.0588879	-0.0300586	-0.0148053	-0.00856056	-0.0340583	-0.036195	-0.105909	-0.0215069	-0.0177477	-0.0411697	-0.104787	0.0772054	0.0272214	0.0134496	1096.31	1576.2	853.939	664.355	878.444	1096.88	1521.07	858.575	648.84	872.25
Thalamus	-26 (-26.9 to -25.2)	-15.9 (-20.4 to -11.4)	-1.2 (-4.7 to 2.4)	-4 (-13 to 5)	37 (-5 to 80)	-0.0361591	-0.042859	-0.024072	-0.00681785	-0.00751707	-0.142733	-0.0018798	-0.0116079	0.0613914	-0.0147316	0.109512	-0.0537301	-0.0672507	-0.0684649	0.00975091	1095.8	1920.19	1167.99	642.933	904.267	1084.55	1894.45	1133.43	645.377	904.118
Ventral Diencephalon		-24.2 (?)	-21.4 (?)	12 (-11 to 34)	36 (1 to 70)	-0.0386586	-0.0391831	-0.0188758	-0.00686276	-0.00686903		0.0698196	0.0239491	-0.0252672	-0.0168059		-0.114921	-0.0461819	0.0206225	0.0132104	1173.89	1794.25	1154.42	673.117	961.841		1781.1	1154.35	674.574	959.717
Group specific estimates of inflection point in the linear relationship between volume and estimated years to onset of cognitive impairment (EYO) and centiloid. Inflection point: EYO/centiloid where inflection point occurs with 95% confidence interval. Beta No/Pre/Post Inflection: Slope of the relationship between volume and EYO/centiloid with no inflection/before/after the inflection point. Line…

## Sheet: STable 5 - EYO
Supplementary Table 5: Group differences in the association between EYO and volume
Region	Parametric Effects			Parametric Group Offset Differences			Nonlinearity						EYO Differences			Adjusted EYO Differences		Model Fit
	Sex	APOE4	FS	Con vs ADAD	Con vs DS	ADAD vs DS	Con	ADAD	DS	Con vs ADAD	Con vs DS	ADAD vs DS	Con vs ADAD	Con vs DS	ADAD vs DS	Con vs DS	ADAD vs DS	AdjRSq
Banks Superior Temporal	-0.0258225	-0.0175776	-0.330526	-0.262006	-0.924395	-0.669408	3.10715	7.16518	3.10713	7.31675	1	3.04962	-1 to 20	-31 to 21	-28 to 5	-27 to -20	7 to 12	0.34315
Caudal ACC	0.0867772	-0.0916276	-0.173908	0.00436824	-1.13003	-1.13469	1.00002	2.31275	1	3.58126	1.15287	1		-40 to 21	-40 to 16			0.285694
Caudal Middle Frontal	-0.0782128	0.0184014	0.180776	-0.18479	-0.413961	-0.235696	1	5.7575	1	6.81476	1.64764	1	3 to 16	-21 to 10	-15 to -13; -2 to 0		8 to 13	0.157913
Cuneus	-0.237381	-0.0763013	0.714926	-0.206735	-0.19847	0.01061	1	3.74149	1	3.86696	1	2.27814	-1 to 21		9 to 15		-17 to -9; 8 to 16	0.139112
Entorhinal	-0.379102	-0.123762	1.05478	-0.145801	-0.116526	0.0348355	1.00001	5.91758	5.28111	5.98015	5.17071	4.37238	4 to 15	2 to 13		-3 to 15	-3 to 4	0.193341
Frontal Pole	-0.324855	-0.0429954	1.36922	-0.0329152	0.234854	0.257082	3.12685	1.40578	1.40597	1.48523	1	1			-31 to -9		-16 to 2	0.320361
Fusiform	-0.211921	-0.00514209	0.00564381	-0.179455	-0.834427	-0.662106	1	7.80292	2.99959	7.87251	2.71216	4.18843	2 to 21	-29 to 21	-26 to 5	1 to 13	-5 to 2	0.341647
Inferior Parietal	-0.195609	-0.00897468	-0.277912	-0.246283	-0.409959	-0.17534	1.45917	7.82558	1.4593	8.05481	1.00001	4.43119	0 to 21	-16 to 21	-18 to 1; 5 to 18		-6 to 0; 5 to 17	0.339743
Inferior Temporal	-0.421565	0.0110366	0.284131	-0.156999	-0.337994	-0.194132	1.00001	7.369	2.84148	7.35724	3.78781	4.34354	2 to 21	-5 to 13	-6 to 2	1 to 10	-7 to 3	0.261714
Insula	-0.257647	-0.017252	0.46264	0.144975	-0.570296	-0.710462	1	1.5953	3.01367	5.3388	2.77056	2.62521		-30 to 11	-30 to 10			0.124074
Isthmus Cingulate	-0.329121	0.0148506	0.0778759	-0.287664	-0.630131	-0.348042	1.51442	6.38957	1	5.94551	2.13819	2.65237	-2 to 21	-22 to 21	-21 to 2	2 to 14		0.182289
Lateral Occipital	-0.488375	-0.0146094	0.93881	-0.228565	-0.281758	-0.0575708	1	6.29724	1.01104	6.52292	2.22989	3.70858	0 to 21	-8 to 19	-6 to -2; 9 to 16	-5 to 13	-18 to 2	0.319586
Lateral OFC	-0.16356	-0.0716047	0.445407	-0.131421	-0.792201	-0.660634	1	2.26652	1	2.88617	1	1	7 to 10	-33 to 21	-30 to 13			0.259131
Lingual	-0.435046	-0.0366671	0.218314	-0.23796	-0.183289	0.0539408	0.999999	6.40898		6.60172	1.00001	4.2923	0 to 21	-4 to 21	5 to 21		-8 to 0; 9 to 20	0.186034
Medial OFC	-0.347883	-0.0551444	0.99708	-0.0413049	-0.0849667	-0.0441164	1.36166	1	1	1	2.05563	1.92681						0.19185
Middle Temporal	-0.357008	0.0568659	0.256914	-0.111112	-0.352999	-0.251011	1	8.03111	1.00001	8.16476	2.70754	3.06406	2 to 20	-9 to 21	-16 to 3	1 to 15	-8 to 3	0.357171
Paracentral	-0.0321915	-0.0724464	0.283478	-0.0844346	-0.502506	-0.422092	1.3764	2.93617	1.36901	6.86145	1	1	8 to 9	-24 to 17	-23 to 5			0.139975
Parahippocampal	-0.328534	-0.148778	-0.305796	-0.232344	0.379203	0.608985	1	5.68859	1	5.87323	2.04001	1.71245	-2 to 21	-35 to -4	-32 to 19	1 to 18		0.282805
Pars Opercularis	-0.176678	-0.00694284	0.432914	0.0368503	-0.317988	-0.332173	1	4.86708	1	5.62298	5.82072	1.00001	8 to 14	-29 to -26	-30 to -26; -18 to -7		9 to 15	0.179518
Pars Orbitalis	-0.332832	-0.121815	0.816122	-0.0755908	-0.227096	-0.129157	1	6.57439	6.57442	6.00177	5.25179	1		4 to 7				0.253305
Pars Triangularis	-0.301469	0.0169602	0.503019	0.0419366	0.0918098	0.0457653	1	4.19898	1.00002	5.08116	1	1.29488	8 to 16					0.187208
Pericalcarine	-0.152818	-0.0179373	0.436209	-0.101707	-0.153705	-0.047497	1	2.03152		3.14658	1	1.3795	9 to 12					0.0302538
Postcentral	-0.283797	0.0199154	-0.0428664	-0.140764	0.127892	0.274706	1	6.92475	1	7.63401	1	3.26875	2 to 21	-40 to -18	-28 to -23; 3 to 19		6 to 18	0.170184
Posterior Cingulate	-0.13034	-0.072132	-0.229481	-0.169835	-0.916984	-0.755578	1.55743	7.40402	1	7.49714	2.06214	1.03143	2 to 20	-34 to 21	-37 to 5			0.345552
Precentral	-0.0707344	-0.0324131	-0.227225	-0.0391799	-0.457544	-0.406528	1	6.76743	1.09183	7.20135	1.93259	3.50564	5 to 15	-20 to 9	-19 to 4		8 to 12	0.163832
Precuneus	-0.338699	0.00649359	-0.102611	-0.330792	-0.188702	0.137931	1	8.29327	0.999999	8.40647	2.84008	4.65669	-2 to 21	-3 to 13	3 to 17		-3 to -1; 6 to 13	0.376543
Rostral ACC	0.124806	-0.105884	-0.509683	-0.0794681	-1.22194	-1.14036	1.00001	2.96793	3.38957	3.45577	2.47324	1.88699		-40 to 21	-39 to 16	-14 to -3		0.383578
Rostral Middle Frontal	-0.43008	-0.0684037	0.417977	-0.177851	0.00573135	0.183534	1.00001	6.21008	3.97366	5.75144	3.57663	3.2289	3 to 21		-19 to -16			0.283516
Superior Frontal	-0.240773	-0.0184148	0.505293	-0.113595	-0.418657	-0.310101	1	7.0904	2.518	7.49884	2.82345	1	4 to 17	-9 to 15	-23 to -18; -5 to 3		-1 to 1	0.289178
Superior Parietal	-0.141326	0.0294756	-0.371159	-0.332084	0.00259848	0.350159	1	7.12437	1	7.63724	1	6.34505	-1 to 21		-32 to -22; 1 to 19		4 to 17	0.290147
Superior Temporal	-0.0712028	-0.0683533	0.32925	-0.162304	-1.32795	-1.17057	1	7.78866		8.12135	2.85873	3.23218	2 to 21	-33 to 21	-33 to 9	2 to 12	-2 to 3	0.416461
Supramarginal	-0.0921772	0.0146216	-0.478536	-0.272838	-0.523118	-0.248214	1	7.2325	1	7.67232	1	4.42759	0 to 21	-23 to 21	-22 to 1; 5 to 18		5 to 20	0.285926
Temporal Pole	0.00905866	0.00554732	1.03266	0.0544136	-0.450164	-0.504578	1	1		1	2.9328	2.93288		-8 to 18	-11 to 20	-1 to 12	-2 to 13	0.104806
Transverse Temporal	0.0508028	-0.039702	0.0335646	-0.0777325	-1.1501	-1.07326	2.92817	5.29867	2.92823	5.3676	1	1.687	5 to 17	-37 to 21	-36 to 13			0.278931
Amygdala	-0.294002	-0.0667792	-0.31725	-0.234878	-0.44984	-0.224991	1.71013	7.15339	2.52518	7.57248	3.28892	4.34172	1 to 20	-27 to -18; -10 to 21	-27 to -19; -9 to 5	-40 to -16; -6 to 21	-32 to -23; -8 to 3	0.336793
Brainstem	-0.11631	-0.0307125	0.108109	-0.197892	-1.63768	-1.43657	4.16334	4.92483	1	3.44569	2.2417	2.62174	-3 to 18	-36 to 21	-36 to 14			0.397361
Caudate	-0.159503	0.04896	-0.681912	-0.252014	0.215171	0.462282	1	4.06232	1	4.84135	1	1	0 to 21		-26 to 21		10 to 15	0.133982
Cerebellum	-0.16359	-0.017004	0.546391	-0.00733733	-1.84707	-1.83816	1.00002	3.83208	1.00028	4.23138	1.45999	1.89464		-40 to 21	-40 to 21	-15 to 9	-16 to 7	0.551368
Hippocampus	-0.118026	-0.0263867	0.119158	-0.34188	-1.46908	-1.14123	1.35787	8.40251	2.15641	8.43162	3.14597	5.29781	-2 to 21	-29 to 21	-29 to 8	-29 to -17; -7 to 21	-12 to 3	0.56762
Nucleus Accumbens	-0.0220353	-0.111035	-0.538926	-0.391044	-1.09705	-0.706856	1	5.7226	1	6.1595	3.9588	4.54468	-6 to 21	-25 to 19	-24 to 6	-25 to -15; -3 to 8	-5 to -1; 10 to 13	0.459886
Pallidum	-0.312194	0.0249519	1.54057	-0.0188153	0.20607	0.220681	4.02116	2.82524	2.82651	1	1	1			-7 to 11	-26 to -9	-34 to -4	0.296295
Putamen	-0.23372	-0.00980092	-1.14877	-0.186416	0.298144	0.477276	1.00001	5.65337	1	5.83548	1.04523	3.26518	-1 to 21	-40 to -7; 12 to 21	-37 to -8; -1 to 17	-35 to -9	-27 to -20	0.362463
Thalamus	-0.0532189	-0.0459971	0.37173	-0.229004	-0.908401	-0.676657	2.86766	3.55888	1.13748	2.4601	1.00001	1.62848	-4 to 16	-33 to 21	-32 to 8			0.238501
Ventral Diencephalon	-0.205827	-0.0396721	0.104946	-0.230149	-0.439443	-0.208502	2.29304	4.03485	2.29292	3.28714	1	1.93397	-3 to 21	-18 to 21	-17 to -4			0.188018
Results from GAMM analyses examining the relationship between estimated years until onset of cognitive impairment (EYO) and volume. Parametric Effects: Positive Sex effects indicates larger volumes in females, positive APOE4 effects indicates larger volumes in E4 carriers, positive FS effects indicate larger volumes in FreeSurfer version 7.3. Parametric Group Offset Differences provides the diffe…

## Sheet: STable 6 - Gene EYO
Supplementary Table 6: Allele specific group differences between EYO and volume
Region	Parametric Effects			Parametric Group Differences										Nonlinearity					Group Differences in Nonlinearity										EYO Differences										Corrected EYO Differences										Model Fit
	Sex	APOE	Version	Con vs DS	Con vs APP	Con vs PS1	Con vs PS2	DS vs APP	DS vs PS1	DS vs PS2	APP vs PS1	APP vs PS2	PS1 vs PS2	Con	DS	APP	PS1	PS2	Con vs DS	Con vs APP	Con vs PS1	Con vs PS2	DS vs APP	DS vs PS1	DS vs PS2	APP vs PS1	APP vs PS2	PS1 vs PS2	Con vs DS	Con vs APP	Con vs PS1	Con vs PS2	DS vs APP	DS vs PS1	DS vs PS2	APP vs PS1	APP vs PS2	PS1 vs PS2	Con vs DS	Con vs APP	Con vs PS1	Con vs PS2	DS vs APP	DS vs PS1	DS vs PS2	APP vs PS1	APP vs PS2	PS1 vs PS2	AdjRSq
Banks Superior Temporal	-0.0215008	-0.0143602	-0.330421	-0.925758	-0.237949	-0.261817	-0.514764	0.687809	0.663941	0.410994	0.00105984	-0.24605	-0.208919	3.39512	3.39531	4.27257	6.69551	3.69795	1	3.41612	6.18178	4.15273	3.41623	6.18178	4.15267	5.95951	3.84284	6.09586	-30 to 21	4 to 13	0 to 19	3 to 11	-20 to 5	-27 to 4					-28 to -20		-19 to -15; 3 to 17			6 to 13		6 to 16			0.340922
Caudal ACC	0.0876027	-0.0922399	-0.173924	-1.12989	-0.0746664	0.018551	0.0673204	1.05335	1.14715	1.20437	0.0990189	0.150523	0.049523	1	1.0001	2.25352	1.00001	1.80637	1.15265	2.48294	1.00001	1.63922	2.49329	1	1.63392	1	1	1	-40 to 21				-33 to 13	-40 to 21	-36 to 4														0.281082
Caudal Middle Frontal	-0.068346	0.0133647	0.180865	-0.417018	-0.183401	-0.191388	-0.0983308	0.230125	0.22179	0.31532	0.00732451	0.100209	0.0824663	1.00001	1.10742	1.57	5.32154	1.18708	1.63323	3.58498	4.72189	1.98582	3.55816	4.70085	1.95998	4.59844	1.84142	4.69042	-21 to 10		2 to 18										8 to 13								0.162838
Cuneus	-0.236032	-0.0743923	0.714284	-0.200564	-0.06131	-0.239562	-0.393074	0.139258	-0.0389983	-0.19252	-0.173396	-0.330642	-0.162495	1.13744	1.13748	1.48202	3.81163	1.36192	1	1.47461	3.69342	1.36199	1.47494	3.69337	1.36158	3.62115	1.24024	3.64688			-1 to 19			7 to 11							5 to 16			-18 to -6					0.139172
Entorhinal	-0.37873	-0.127227	1.05491	-0.116743	-0.0415425	-0.137124	-0.389282	0.0399118	-0.0496911	-0.25262	-0.0933563	-0.339262	-0.252162	1	5.63466	1.00004	4.68472	1	5.16204	5.23871	3.99089	1	4.21591	1.00001	1.43046	3.9615	1	3.99093	2 to 13	8 to 9	3 to 14								-3 to 16	6 to 12	4 to 14		-33 to -28	-3 to 5					0.197404
Frontal Pole	-0.328188	-0.0477784	1.36915	0.237472	0.0168225	-0.0222483	-0.161853	-0.215765	-0.24816	-0.391634	-0.0405449	-0.171699	-0.171424	2.90647	1	2.64082	1	1	1	3.53695	1	2.38582	3.68855	1	1.922	1	2.27459	1.00001						-30 to -9										-11 to 1					0.330781
Fusiform	-0.216586	-0.000273016	0.00581323	-0.829374	-0.0418254	-0.154344	-0.754878	0.787735	0.673475	0.0762407	-0.0956025	-0.67258	-0.598485	1	3.89575	5.25335	7.7879	3.94389	2.7242	5.30386	6.9486	2.55235	4.8935	6.73766	1.14951	6.28423	1	6.73134	-28 to 21	5 to 14	2 to 19	3 to 20	-22 to 6	-27 to 5			-5 to -4		1 to 13		4 to 17			-5 to 2					0.353559
Inferior Parietal	-0.193782	-0.00470373	-0.278297	-0.411238	-0.110565	-0.256131	-0.550451	0.300674	0.155106	-0.139215	-0.114133	-0.403974	-0.329179	1.72836	1.72845	4.43349	7.81876	2.65705	1	4.97512	7.62526	3.90323	4.97501	7.62532	3.90327	7.29935	2.731	7.59371	-16 to 21	4 to 16	0 to 17	3 to 21		-18 to 0; 4 to 15		6 to 8					-21 to -1; 4 to 15			-8 to 0; 5 to 14					0.34222
Inferior Temporal	-0.415111	0.0144329	0.283512	-0.334412	-0.21861	-0.127163	-0.325844	0.106386	0.197636	-0.00179627	0.0940264	-0.0792672	-0.19946	1	3.70868	4.22052	7.31118	3.70909	3.76723	4.01908	6.57795	2.42711	3.38595	6.14877	1.00158	5.82138	1.39688	6.14863	-5 to 12		2 to 19			-7 to 1; 10 to 13					2 to 9		-14 to -3; 5 to 17			-10 to 2		8 to 14			0.255914
Insula	-0.262858	-0.0141435	0.463071	-0.55838	0.0125316	0.239899	-0.200844	0.552579	0.779993	0.34178	0.227368	-0.213375	-0.434433	1	1.00001	1	1		2.77712	1.00004	4.31351	1	1	4.29395	1	4.31354	1	1	-30 to 10		-17 to -14		-29 to -25; 1 to 11	-31 to 9															0.126279
Isthmus Cingulate	-0.330487	0.0213455	0.0778213	-0.629926	-0.356423	-0.249423	-0.427528	0.272022	0.378246	0.197554	0.12396	-0.0388141	-0.183598	1.1825	3.32884	4.76403	6.28698	3.46277	2.04186	4.49646	5.2249	2.5182	3.75047	4.63012	1.22787	3.98581	1	4.58343	-22 to 21	3 to 14	-1 to 21			-22 to 1					2 to 14		2 to 19								0.191556
Lateral Occipital	-0.486559	-0.0139138	0.938797	-0.282792	-0.0641989	-0.251363	-0.415378	0.212336	0.0247076	-0.141436	-0.167826	-0.336415	-0.212794	1	1.48823	3.23443	6.26386	3.45816	2.23266	4.03279	6.40464	3.09275	3.98363	6.36445	3.02652	5.98949	2.52905	6.06863	-8 to 20	5 to 14	0 to 17	10 to 21		7 to 11					-5 to 12		-19 to -6; 3 to 15	10 to 21		-19 to 2					0.327052
Lateral OFC	-0.166238	-0.0685175	0.445647	-0.787129	-0.0967138	-0.0879767	-0.355549	0.690415	0.699152	0.43158	-0.0038144	-0.258835	-0.25911	1	1		2.18925		1	1	3.52671	1	1	3.52669	1	1		1	-33 to 21		4 to 12		-19 to 21	-29 to 8														11 to 21	0.269164
Lingual	-0.425444	-0.03558	0.21793	-0.18579	-0.160308	-0.264463	-0.221071	0.0254853	-0.0786731	-0.0352779	-0.0932698	-0.0541927	-0.0424977	1	1	1.79496	6.30372	2.22919	1	2.31587	5.93758	3.19346	2.31599	5.93769	3.19352	5.87028	3.10201	5.8055	-4 to 21		0 to 21			4 to 17		5 to 16					4 to 18			-10 to -1; 8 to 13		8 to 15			0.184667
Medial OFC	-0.353372	-0.0516324	0.997119	-0.0768399	-0.0664478	0.00020626	-0.297526	0.00298974	0.0687427	-0.217825	0.0659967	-0.221419	-0.287392	1.42106	1.00001	1.00015	1	1.00016	2.07982	1	1.00001	1	1	1.11077	1.00011	1.08775	1.00015	1.09531																					0.193566
Middle Temporal	-0.351492	0.0583912	0.256222	-0.351604	-0.129965	-0.0901483	-0.333997	0.216998	0.256066	0.0262593	0.0413507	-0.16434	-0.222872	1	3.20217	6.09916	7.97545	3.82965	2.7098	5.21527	7.08746	2.93714	4.90679	6.88078	2.34695	5.92644	2.06728	6.76474	-8 to 20	6 to 12	2 to 19			-17 to 2; 8 to 12					2 to 14		-16 to -10; 5 to 17			-13 to 3					0.34682
Paracentral	-0.0255031	-0.0791612	0.283969	-0.504063	-0.0646797	-0.0689742	-0.186692	0.439382	0.43509	0.317371	-0.0126907	-0.130474	-0.118954	1.76293	1.76316	1	2.98201	2.51063	1	1.79025	2.61947	2.89574	1.79039	2.61932	2.89568	2.89624	3.07432	2.24622	-24 to 15				3 to 6	-24 to 2															0.144316
Parahippocampal	-0.326498	-0.144178	-0.305314	0.377717	-0.224897	-0.219707	-0.364083	-0.608574	-0.599596	-0.718516	0.00897775	-0.109942	-0.118921	1.00001	3.81996	3.82005	5.57091	3.81998	2.02531	3.74055	5.21023	1.90698	1.00001	4.49756	1	4.49746	1.00001	4.49751	-35 to -4	7 to 10	-1 to 21		-27 to -10	-33 to 17					1 to 17		-21 to -14; 2 to 21								0.280077
Pars Opercularis	-0.174777	-0.00814675	0.432937	-0.314875	0.134848	0.0486261	-0.223607	0.425273	0.335145	0.0617981	-0.0897901	-0.363065	-0.278083	1.00004	1.76299	1.69631	4.69051	3.34564	5.8191	1.00001	3.86788	2.15134	1	3.61705	1.99654	3.64001	2.01084	2.77816	-29 to -26		8 to 12		-31 to -26	-31 to -24; -19 to -5		9 to 16													0.179479
Pars Orbitalis	-0.331138	-0.118991	0.815492	-0.227606	-0.00810734	-0.0674424	-0.266175	0.20354	0.136342	-0.0624754	-0.0593347	-0.258068	-0.198734	5.12029	6.35533	5.12047		5.1204	4.76838	1	3.24023	1	1	2.18565	1	3.24013	1	3.24037	2 to 6																				0.252789
Pars Triangularis	-0.303658	0.0231726	0.502944	0.0903496	-0.0333651	0.0666246	-0.0674668	-0.124095	-0.0238729	-0.156669	0.120612	-0.0131735	-0.132788	1	1	1	4.52155	1.00004	1	3.36537	3.92754	1.00003	3.36129	3.92724	1.00003	3.92593	1.00003	3.92724			7 to 13																		0.190341
Pericalcarine	-0.14892	-0.0185342	0.435605	-0.153766	0.0547196	-0.146342	-0.232138	0.208486	0.00742383	-0.0783717	-0.214167	-0.286855	-0.0857951	0.999999	0.999997		2.14742	0.999985	1	1	3.24223	1	1	3.24223	1	3.2422	1	3.2422																					0.028809
Postcentral	-0.273174	0.0130449	-0.0425677	0.12809	0.0149637	-0.177316	-0.263522	-0.113128	-0.305407	-0.391613	-0.179246	-0.264702	-0.13175	0.999898	1.00002	1	6.78153	1.00001	1.00001	4.70779	5.98899	2.46407	4.70772	5.989	2.46394	5.96061	2.45905	5.98422	-40 to -18		2 to 19			-29 to -22; 3 to 17							5 to 17			6 to 15					0.177707
Posterior Cingulate	-0.128927	-0.0736578	-0.22922	-0.918111	-0.108112	-0.159852	-0.274881	0.812664	0.760063	0.646895	-0.0526008	-0.165769	-0.119807	1.98029	6.516	6.51594	7.22568	6.52294	2.07278	4.99303	6.11106	3.19185	1	3.82785	1.67567	3.82799	1.67569	3.65385	-34 to 21		1 to 19		-33 to 7	-35 to 5							-21 to -15; 5 to 16								0.342399
Precentral	-0.0665514	-0.036397	-0.226266	-0.456742	0.042646	-0.0401869	-0.326486	0.506648	0.423901	0.136702	-0.0881196	-0.355667	-0.252584	1.00055	1	5.62746	6.64394	6.56077	1.93249	5.44904	5.04288	3.1479	5.44144	5.03542	3.1509	3.98173	3.23714	1.00001	-20 to 9		5 to 12		-4 to 4	-18 to 3													-40 to -35		0.175956
Precuneus	-0.339007	0.0107685	-0.102957	-0.187588	-0.286347	-0.309621	-0.667016	-0.105442	-0.127485	-0.49472	-0.0300914	-0.360087	-0.377526	1	3.40922	7.71432	8.27416	4.43716	2.848	6.11608	7.71226	5.1999	6.08145	7.57327	3.82247	4.84756	1.14444	7.43806	-3 to 13	3 to 16	-1 to 18	2 to 20	7 to 11	2 to 16		4 to 7					-20 to -4; 3 to 16			-8 to -1; 6 to 13					0.374925
Rostral ACC	0.120851	-0.103441	-0.50974	-1.21904	-0.111464	-0.0465138	-0.19813	1.09616	1.16721	1.03523	0.0865054	-0.0606992	-0.14733	1	3.20726	1	1	1	2.4806	2.36109	4.23891	1	1.53825	1.00001	0.999995	4.23809	1	4.244	-40 to 21				-38 to 13	-38 to 14	-36 to 17				-13 to -4										0.383724
Rostral Middle Frontal	-0.424072	-0.070608	0.418085	0.00436342	-0.191096	-0.166754	-0.161855	-0.198872	-0.177038	-0.159872	0.0346601	0.042044	0.0455682	1	5.36898	1	6.0111	5.88955	3.56951	3.61641	4.50953	2.3651	2.64366	2.43315	1	4.50082	2.36193	1.30634			2 to 20										7 to 16								0.286587
Superior Frontal	-0.241674	-0.01726	0.505057	-0.413962	-0.108981	-0.0591016	-0.48874	0.301669	0.350589	-0.0634992	0.0623917	-0.367493	-0.443759	1	3.89481	1	6.35864	1	2.83254	5.76662	5.03602	1.67896	5.54672	4.19743	1	5.0125	1.68082	5.03637	-8 to 14		3 to 19		0 to 4	-27 to 1							8 to 12								0.29287
Superior Parietal	-0.139079	0.0353283	-0.37124	0.00980864	-0.371095	-0.284572	-0.710635	-0.380903	-0.29438	-0.720446	0.135503	-0.290064	-0.458349	1	1	1	7.09231	0.999998	1	3.83239	6.73365	2.52428	3.83251	6.73355	2.52411	6.71094	2.5169	6.72812		2 to 15	0 to 19	7 to 16	5 to 10	1 to 17							-18 to -5; 3 to 17			4 to 16					0.284867
Superior Temporal	-0.0737341	-0.0655157	0.329273	-1.3196	-0.192403	-0.0965555	-0.638572	1.12405	1.22067	0.68355	0.100281	-0.409887	-0.557765	1	3.04339	5.61051	7.59682	1	2.86817	6.05351	6.57215	2.12475	5.88601	6.3298	1.20086	5.41088	1	6.56762	-33 to 21	5 to 14	2 to 21		-36 to 8	-32 to 9	-19 to -14				3 to 11		-17 to -6; 5 to 18			-18 to 1					0.4118
Supramarginal	-0.0921729	0.0192111	-0.47856	-0.519441	-0.11491	-0.260509	-0.866751	0.404531	0.258932	-0.34731	-0.136981	-0.702659	-0.633188	1	0.999998	5.60379	7.23856	0.999991	1	4.84832	6.39328	2.59062	4.84825	6.39313	2.59064	4.77919	1.35615	6.38827	-23 to 21	5 to 14	0 to 21	-4 to 21		-22 to -1; 4 to 17		5 to 7	-3 to 2				-16 to -5; 4 to 18			3 to 18					0.288633
Temporal Pole	0.00533938	0.00945246	1.03282	-0.442975	-0.149055	0.132047	-0.00950844	0.269819	0.55096	0.411601	0.281102	0.139546	-0.141556	1	1	1	1	1	2.93826	1	1	1.00001	1	1	1	1	1.00002	1	-7 to 18				1 to 18	-15 to 19	10 to 21				0 to 10				3 to 13	2 to 8					0.106537
Transverse Temporal	0.0491009	-0.0369494	0.0325746	-1.14621	-0.0351639	-0.0489914	-0.40096	1.11105	1.09722	0.745255	-0.0138273	-0.365796	-0.351969	3.50524	3.50524	3.50527	5.23958	3.50524	1	1	5.24223	1.00002	1	5.24222	1.00004	5.24221	1.00002	5.24222	-37 to 21		6 to 14		-40 to 20	-32 to 11							6 to 14								0.276777
Amygdala	-0.288079	-0.0605135	-0.317072	-0.455226	-0.252948	-0.234483	-0.331373	0.191525	0.209073	0.105631	0.0315055	-0.0327603	-0.133017	2.14247	2.77831	5.10691	7.16044	2.65046	3.22362	4.33011	6.925	2.39634	4.29423	6.87759	2.20242	5.92604	1	6.88086	-27 to -18; -10 to 21	4 to 14	1 to 17		-5 to 6	-26 to -22; -9 to 5					-40 to -17; -6 to 21	6 to 11	3 to 15			-7 to 3					0.338065
Brainstem	-0.112004	-0.0303646	0.108402	-1.64666	-0.0497542	-0.24786	-0.151197	1.58802	1.39722	1.48789	-0.19182	-0.0983138	0.0922695	4.27023	1.75886	3.558	4.91069	4.44217	2.3166	1	3.98895	2.79429	2.04562	4.8262	3.24327	4.26155	2.91571	3.70237	-36 to 21		-6 to 17		-35 to 21	-37 to 12	-33 to 6	3 to 17					3 to 15					8 to 16			0.41395
Caudate	-0.16058	0.0512192	-0.681828	0.223593	-0.336589	-0.189943	-0.521001	-0.562026	-0.413811	-0.74006	0.136687	-0.189643	-0.335706	1	1	1	3.97989	1	1	3.23395	3.71375	1.49272	3.22785	3.71248	1.4899	3.70572	1.48369	3.71107			1 to 18		-11 to -8; -2 to 10	-8 to 21										8 to 12					0.141707
Cerebellum	-0.15959	-0.0137024	0.548484	-1.84939	-0.0594543	0.00209944	0.00179284	1.79221	1.85421	1.85294	0.050508	0.056247	-0.00343515	2.85875	2.57088	3.35988		3.11318	1.77636	2.79006	3.13993	1.59525	2.72836	3.32841	1.728	3.5713	2.11727	2.97142	-40 to 21				-40 to 21	-40 to 21	-40 to 21				-14 to 9				-1 to 15	-17 to 2		8 to 15			0.551531
Hippocampus	-0.105571	-0.0262392	0.119715	-1.48512	-0.316097	-0.39407	-0.0656307	1.16134	1.08268	1.4083	-0.0820113	0.30929	0.302371	1.6644	2.31446	7.95008	8.12675	4.31125	3.13333	6.87538	7.96224	3.4189	6.86542	7.94238	3.2946	5.7261	1.00001	7.7701	-29 to 21	3 to 16	-2 to 20	14 to 21	-23 to 8	-29 to 7	-28 to 14	1 to 8		6 to 15	-29 to -17; -7 to 21	6 to 13	-18 to -5; 1 to 18		-5 to 5	-12 to 2; 8 to 12		3 to 6			0.585117
Nucleus Accumbens	-0.0243285	-0.107012	-0.538963	-1.10254	-0.237927	-0.409938	-0.638698	0.856983	0.684733	0.456553	-0.156088	-0.301846	-0.246782	1	1	5.71097	5.54048	1.00001	3.95994	4.38362	4.63266	1.63648	4.3775	4.62102	1.62457	1	1.41937	4.63179	-25 to 19	3 to 15	-7 to 21	0 to 16	-16 to 7	-26 to 6					-25 to -15; -3 to 8		1 to 21	11 to 17		11 to 15					0.464611
Pallidum	-0.310589	0.0262082	1.54198	0.207541	-0.082024	0.0143363	-0.137479	-0.291469	-0.18652	-0.311509	0.0843143	-0.0560643	-0.124989	3.15471	1	2.97043	1	1	1	4.78815	1	1	4.97631	1	1	1	1	1						-4 to 10					-25 to -11					-35 to -4					0.295084
Putamen	-0.23442	-0.00471165	-1.14842	0.304203	-0.201475	-0.150569	-0.454433	-0.505853	-0.454951	-0.758793	0.070198	-0.231248	-0.327242	1.00064	1	3.20659	5.65254	1	1.03389	3.09657	5.07782	1.74999	3.09652	5.07793	1.74998	4.43445	1	5.07718	-40 to -7; 14 to 21	3 to 12	0 to 19		-31 to -16	-33 to -12; 0 to 14	-35 to -12				-36 to -9		4 to 15								0.365306
Thalamus	-0.0519026	-0.0462308	0.371803	-0.916349	-0.0536086	-0.27971	-0.263761	0.850969	0.632606	0.642548	-0.218363	-0.208421	-0.00454102	2.9393	2.01813	2.01815	3.47552	3.24995	1.00001	1	2.1696	2.12158	1	2.62148	2.43828	2.62145	2.43825	1.9292	-33 to 21		-6 to 17		-26 to 17	-32 to 6	-21 to -16									-17 to -14					0.251224
Ventral Diencephalon	-0.203017	-0.0387434	0.103337	-0.449915	-0.044128	-0.290043	-0.288954	0.4058	0.15987	0.160964	-0.245555	-0.244588	-0.03101	2.90557	2.90509	2.91466	4.06351	3.24212	1	1.0333	3.21868	2.52291	1.0347	3.21885	2.52314	3.21505	2.51988	3.03102	-17 to 18		-3 to 18					6 to 16													0.199067
Results from GAMM analyses examining the relationship between estimated years until onset of cognitive impairment (EYO) and volume after splitting the ADAD group by affected gene. Parametric Effects: Positive Sex effects indicates larger volumes in females, positive APOE4 effects indicates larger volumes in E4 carriers, positive FS effects indicate larger volumes in FreeSurfer version 7.3. Parame…

## Sheet: STable 7 - Centiloid
Supplementary Table 7: Group differences in the association of volume with centiloid
Variable	Sex	APOE4	FS	ADAD vs DS	DS NL	ADAD NL	DS vs ADAD NL	Difference	Normalized Difference	AdjRSq
Banks Superior Temporal	0.0871365	-0.0420173	-0.356795	-0.633341	1	1	1.64593	-17.73 to 130.9		0.260001
Caudal ACC	0.183026	-0.0909505	-0.0807437	-1.13004	1	1.72829	1	-17.73 to 242.62		0.316389
Caudal Middle Frontal	0.0267755	-0.0480099	0.340959	-0.306714	1	1	1	-3.76 to 57.08		0.115662
Cuneus	-0.271618	-0.164597	0.663494	-0.111264	1.00001	1	1.98097			0.151184
Entorhinal	-0.363059	-0.104707	1.17953	0.102388	1.68486	1	2.38831			0.199349
Frontal Pole	-0.290534	0.0697777	1.33439	0.193635	2.61044	2.61044	1	-4.76 to 12.2		0.282532
Fusiform	-0.133081	0.022074	0.066283	-0.627024	1.3819	1	2.61407	-12.74 to 137.88	59.08 to 111.95	0.220278
Inferior Parietal	-0.10488	0.00784628	-0.260491	-0.174227	1	1	1.87217			0.293579
Inferior Temporal	-0.378554	-0.0190927	0.34438	-0.180483	1.00004	1	1		76.04 to 116.93	0.260405
Insula	-0.114886	0.0932461	0.586288	-0.785969	3.11017	3.85155	2.6887	-17.73 to 166.81		0.113156
Isthmus Cingulate	-0.233476	0.0199027	0.107223	-0.280633	1	1	3.20584	-2.77 to 4.22		0.135702
Lateral Occipital	-0.400057	-0.00711175	1.08356	-0.0965083	1	1	2.17165		15.19 to 97.98	0.343506
Lateral OFC	-0.0995681	-0.0308507	0.523114	-0.674574	2.2042	1.994	1.56906	-17.73 to 124.91		0.189271
Lingual	-0.430369	-0.0872194	0.223346	-0.0126823	6.11613	1	3.49307		53.09 to 68.06	0.211243
Medial OFC	-0.301518	-0.0490525	1.06265	-0.166404	1	1.53076	1			0.147112
Middle Temporal	-0.267101	0.0532646	0.338125	-0.255053	1	1.00007	1.30687		60.08 to 116.93	0.265942
Paracentral	0.0587913	-0.0468599	0.401785	-0.460319	1	1	3.2373	-16.73 to 87.01		0.136094
Parahippocampal	-0.312686	-0.163498	-0.299797	0.646735	4.82181	1	3.04632	-17.73 to 74.04		0.300953
Pars Opercularis	-0.0972281	0.0823703	0.462993	-0.370467	1.00001	3.09908	1.02282	-9.75 to 62.07		0.155033
Pars Orbitalis	-0.304964	-0.142136	0.83516	-0.138796	2.52239	2.24966	1.87017			0.20559
Pars Triangularis	-0.21991	0.109661	0.525348	-0.00458252	1.00019	1	3.5438			0.148534
Pericalcarine	-0.176685	0.00314871	0.310999	-0.122942	1	1	2.31231			0.0377596
Postcentral	-0.172348	0.00455605	-0.064695	0.25265	1	1.20195	1			0.161845
Posterior Cingulate	-0.0125652	-0.0290894	-0.106968	-0.78094	6.22773	6.22778	1	-17.73 to 134.89		0.259621
Precentral	-0.0627477	-0.0117264	-0.311157	-0.398424	2.55285	2.2639	2.65453	-1.77 to 96.98		0.128035
Precuneus	-0.279585	0.0165163	-0.130663	0.119854	1	1	2.80979			0.307318
Rostral ACC	0.204438	-0.0670353	-0.448833	-1.12966	1.00005	2.1652	1	-17.73 to 218.68		0.364324
Rostral Middle Frontal	-0.36593	-0.0496764	0.547512	0.0553994	1.31108	1.17496	1.22466		65.06 to 91	0.277115
Superior Frontal	-0.168691	0.0884722	0.586311	-0.355978	2.39949	2.39956	1	-10.74 to 69.05		0.225325
Superior Parietal	-0.0904553	-0.0233711	-0.433647	0.307737	2.60542	5.41001	2.51933	146.86 to 179.77		0.264918
Superior Temporal	0.0471104	-0.0702023	0.354342	-1.21258	1	1	1	-17.73 to 242.62		0.372093
Supramarginal	0.00919566	-0.0278949	-0.645005	-0.199632	1	1	1.55531	-17.73 to 28.16		0.224779
Temporal Pole	0.0272901	0.0400076	1.01734	-0.490929	1	1	1	5.21 to 242.62		0.081044
Transverse Temporal	0.14994	-0.0699276	0.112022	-1.14884	1	1	1	-17.73 to 242.62		0.323861
Amygdala	-0.208987	0.0257839	-0.361692	-0.155424	4.57639	4.56663	3.06305	48.11 to 116.93	54.09 to 90	0.272876
Brainstem	-0.12962	0.0202824	0.0977589	-1.41464	1	2.45474	1	-17.73 to 241.62		0.394587
Caudate	-0.173344	0.0523118	-0.586267	0.409236	3.54889	3.5489	1	-17.73 to 72.05		0.128207
Cerebellum	-0.161165	0.0299824	0.516845	-1.83697	1	1	1	-17.73 to 242.62		0.612271
Hippocampus	-0.0385982	0.097542	0.0738919	-1.02357	3.27464	5.94565	3.20004	-16.73 to 148.85	41.12 to 88.01	0.41129
Nucleus Accumbens	0.0727657	-0.0418525	-0.514003	-0.628923	3.56211	2.74296	2.48915	-2.77 to 153.84		0.311085
Pallidum	-0.339977	0.111982	1.48565	0.230438	1	1	1			0.258947
Putamen	-0.227342	0.136284	-1.28459	0.446854	4.65086	2.29887	2.84423	-17.73 to 30.15		0.29387
Thalamus	0.0640931	-0.01883	0.46905	-0.749355	1.00001	1.72237	1	-17.73 to 123.91		0.184784
Ventral Diencephalon	-0.173081	0.0550034	0.0659182	-0.185422	1		1.52192			0.0988527
Results from GAM analyses examining the relationship between volume and centiloid. Positive Sex effects indicates larger volumes in females, positive APOE4 effects indicates larger volumes in E4 carriers, positive FS effects indicate larger volumes in FreeSurfer version 7.3. ADAD vs DS: Volume offset difference for ADAD and DS. Positive values indicate the first group listed had smaller volumes t…

## Sheet: STable 8 - Gene Centiloid
Supplementary Table 8: Allele specific group differences between centiloid and volume
Region	Parametric Effects			Parametric Group Differences						Nonlinearity				Group Differences in Nonlinearity						Centiloid Differences						Corrected Centiloid Differences						Model Fit
	Sex	APOE	Version	DS vs APP	DS vs PS1	DS vs PS2	APP vs PS1	APP vs PS2	PS1 vs PS2	DS	APP	PS1	PS2	DS vs APP	DS vs PS1	DS vs PS2	APP vs PS1	APP vs PS2	PS1 vs PS2	DS vs APP	DS vs PS1	DS vs PS2	APP vs PS1	APP vs PS2	PS1 vs PS2	DS vs APP	DS vs PS1	DS vs PS2	APP vs PS1	APP vs PS2	PS1 vs PS2	AdjRSq
Banks Superior Temporal	0.0993476	-0.03805	-0.355906	0.5006	0.645313	0.82659	0.144899	0.325758	0.111419	1.25461	1	1	0.999998	0.999994	0.999999	2.6402	1	2.61847	1	-11 to 45	-18 to 149	2 to 89										0.27544
Caudal ACC	0.19135	-0.0885794	-0.0814635	1.06221	-0.246958	0.277194	0.0694238	0.317046	0.207606		1	2.30245	1	1	1.15669	1	2.74235	2.28405	2.73668	-18 to 172	-18 to 243	-18 to 146										0.399999
Caudal Middle Frontal	0.0433492	-0.0571372	0.340892	0.400019	0.273385	0.619346	0.126633	0.219327	-0.34596	1.00002		1		1.00064	0.99998	2.30437	1		2.30441													0.135845
Cuneus	-0.263215	-0.171443	0.65865	0.243584	0.0762983	0.250259	-0.166968	0.00316032	0.169182	1	1.00064	1.00052	1	1.00001	1	1.09179	1.00031	1.02057	1													0.306676
Entorhinal	-0.367024	-0.0959641	1.18297	-0.14498	-0.100698	-0.175794	0.0487488	-0.0351023	-0.0838505	1.87114	1	1	1	1	1.00001	1	1	1	1													0.130086
Frontal Pole	-0.290493	0.0781136	1.33551	-0.212333	-0.174801	-0.426833	0.0375322	-0.2145	-0.252035	2.13675	2.1367	2.50096	2.13663	1	1.48158	1	1.48164	1	1.48175								5 to 62					0.612224
Fusiform	-0.124155	0.0338753	0.0734981	0.688296	0.649788	0.270568	-0.0349372	-0.41678	-0.442204	2.29938	1	1	1	1	1	2.278	1	2.08374	1	-18 to 61	-18 to 203						-18 to 46					0.153691
Inferior Parietal	-0.0863614	0.00968388	-0.258279	0.21768	0.160806	0.304467	-0.0568727	0.0867837	0.0176497	2.1727	2.17256	2.17256	1	1	1	3.31746	1	3.31752	1								49 to 80					0.193216
Inferior Temporal	-0.369051	-0.00724479	0.334254	0.0662766	0.188466	0.280657	0.122812	0.214743	0.0207031	3.41482	3.41152	1.00431	1.00001	1.40358	1	2.28419	1	2.29844	1								13 to 23; 147 to 243					0.2787
Insula	-0.120969	0.110467	0.601378	0.681212	0.852593	0.31623	0.173262	-0.368627	-0.541885	1.54595	1	4.01566	1	1	3.54749	1	3.58329	1	3.58325	-5 to 59	-18 to 243						65 to 110					0.24069
Isthmus Cingulate	-0.22793	0.0270759	0.107647	0.0649028	-0.0408316	0.217311	0.259832	0.300669	-0.0426647		1	1	1	3.20253	3.20246	3.20772	1	2.24735	1		-6 to 7						41 to 85					0.424391
Lateral Occipital	-0.385764	-0.00305416	1.07887	0.166691	0.0831182	0.186304	-0.071797	0.0376365	0.0366461	5.20198	1	1	0.999999	1.00006	1.00014	2.53216	0.999998	2.399	1													0.320611
Lateral OFC	-0.0971124	-0.0257878	0.522244	0.667863	0.709414	0.375257	0.0501374	-0.293779	-0.351345	2.50823	1	2.50821	1	1.71084	1	1.90856	2.28736	1.17452	2.28732	4 to 55	-18 to 123						64 to 108					0.262421
Lingual	-0.424953	-0.087647	0.232887	-0.025321	0.0119322	0.27185	0.0357259	0.307421	0.271696	6.61477	1	1	1	2.47572	3.055	2.46355	1	1	1													0.107597
Medial OFC	-0.302255	-0.035635	1.06361	0.188607	0.180935	-0.15904	-0.00937002	-0.349356	-0.339976	1	1	1.43265	1	1.2925	2.38514	1	2.38529	1	2.38513													0.151119
Middle Temporal	-0.257755	0.0615156	0.336095	0.121402	0.268831	0.406278	0.147417	0.284851	0.0880083	3.7109	3.71366	3.71164	1	1	1	2.70266	1.00062	2.70277	1								4 to 95					0.358082
Paracentral	0.0720337	-0.0502039	0.423803	0.440617	0.485935	0.559644	0.045638	0.119469	-0.00889638	1	1.00025	1.00013	1.00002	1	1	2.37401	1.00007	2.3937	1.00001		-18 to 85											0.19031
Parahippocampal	-0.296827	-0.154862	-0.29614	-0.736392	-0.62573	-0.49169	0.1294	0.255317	0.0957823	5.02471	1	1	1	0.999999	1.78586	2.39957	1	1.75222	1	7 to 88	-18 to 93						31 to 82					0.217399
Pars Opercularis	-0.0888644	0.0853996	0.464307	0.422448	0.36747	0.311182	-0.0549839	-0.111274	-0.107201	1.00016	1.00199	3.34186	2.89488	1	2.4503	2.08249	2.44985	2.08228	2.54644		-6 to 31						5 to 71; 182 to 230					0.144803
Pars Orbitalis	-0.301884	-0.140925	0.835804	0.109154	0.151094	0.118483	0.0425709	0.0181878	-0.0243844	2.46025	2.13984	2.13976	2.13987	1	1	1	1	1	1.00001								62 to 95					0.274457
Pars Triangularis	-0.210053	0.110834	0.547871	-0.0856263	0.0453978	0.107113	0.138018	0.197323	0.0311308	2.48474	1	1	1	1	1	2.62913	1	2.09569	1								-17 to 48					0.260485
Pericalcarine	-0.168973	-0.00442143	0.304411	0.24612	0.0837616	0.311381	-0.162094	0.0646073	0.226701	1	1		1	1	1	1	1	1	1													0.135511
Postcentral	-0.15696	0.00569453	-0.0646399	-0.118048	-0.301773	-0.121905	-0.182807	-0.00277915	0.17728	1	1	1.00012		1.16325	1.87819	2.2641	1.87936	2.26368	2.26582													0.307316
Posterior Cingulate	-0.00416827	-0.0265858	-0.110195	0.734079	0.794169	0.81439	0.0600908	0.0803084	-0.0353923	5.87688	5.87686	5.87793	5.51811	1.0004	1	2.7977	1	2.79767	3.1313	-18 to 74	-18 to 125	46 to 87										0.157086
Precentral	-0.0429394	-0.00578807	-0.305584	0.475235	0.410475	0.357986	-0.0639576	-0.118347	-0.152448	1.00005	1.00005	1	2.29194	1.00001	1.23021	2.92091	1.23836	2.92134	1		-17 to 87											0.203857
Precuneus	-0.262158	0.023162	-0.127913	-0.209593	-0.103556	0.0412996	0.124649	0.275068	0.0741677	4.84497	1	1	0.999958	1	1.86944	2.98685	1	2.64818	1.00005													0.159183
Rostral ACC	0.204558	-0.0613047	-0.44922	1.10432	1.15798	0.906935	0.053658	-0.197382	-0.25104	1	1	2.18041	1	1	2.49707	1	2.49706	1	2.49707	-18 to 128	-18 to 243	9 to 132										0.0397733
Rostral Middle Frontal	-0.355263	-0.0431285	0.546211	-0.104041	-0.0434556	0.00314654	0.0605862	0.107189	-0.0555949	2.19947	2.19942	2.19944	1	1	1	2.82623	1	2.82618	2.00836													0.264866
Superior Frontal	-0.163654	0.0968002	0.584821	0.296067	0.393867	0.142996	0.0991208	-0.151745	-0.308217	1.98438	1.3931	2.83949	1	1	2.05996	2.24384	2.53736	2.13109	2.80569		-14 to 53											0.17276
Superior Parietal	-0.0848566	-0.0181611	-0.43826	-0.511932	-0.26082	-0.360409	0.262314	0.159805	-0.150112	2.96297	1	5.05627	5.22155	1	4.60046	2.55736	5.317	2.12373	1		103 to 136											0.14431
Superior Temporal	0.044986	-0.0554458	0.354484	1.11799	1.24851	0.96164	0.130517	-0.156353	-0.330908	1	1	1	1	1	1	2.38449	1	2.38448	1	-18 to 107	-18 to 243	-6 to 115										0.311489
Supramarginal	0.0206161	-0.02214	-0.645874	0.212107	0.196193	0.214726	-0.0154555	0.00294939	-0.0610022	1.27112	1	1	1	1	1	2.48099	1.00002	2.45132	1		-18 to 16											0.310729
Temporal Pole	0.0212097	0.0496296	1.01696	0.27324	0.242167	0.31374	0.282669	0.0405002	0.242167		1	1		1	1		1	1	1		-1 to 243											0.366788
Transverse Temporal	0.14713	-0.0590226	0.111909	1.07145	1.17099	0.98473	0.0995363	-0.0867236	-0.199626	1	1	1	1	1	1	1.53161	1	1.53163	1	-18 to 103	-18 to 243	-4 to 145					30 to 84					0.280433
Amygdala	-0.198244	0.0293972	-0.353937	0.0297823	0.188173	0.297227	0.164948	0.26578	0.0502613	4.63516	4.40089	4.40088	4.39992	1.81325	3.05429	2.97248	1	2.01474	1		46 to 122											0.27687
Brainstem	-0.126017	0.00969638	0.0985565	1.57068	1.38923	1.44403	-0.181444	-0.126642	0.0191697	1.89693	1.89683	1.89677	2.23976	1	1	2.05801	1	2.05814	1	-18 to 243	-18 to 227	-18 to 147										0.228474
Caudate	-0.176602	0.0531376	-0.586401	-0.533358	-0.370709	-0.468092	0.162659	0.0652832	-0.097384	3.80544	3.80291	3.80669	3.80441	1	1	1	1.00066	1.00007	0.999955		-7 to 63											0.267415
Cerebellum	-0.161737	0.0297528	0.516792	1.77297	1.85027	1.87777	0.0773014	0.104825	0.0268175	1.00001	1.00001	1.00001	1.0001	1	1.0015	1.03647	1.00187	1.03767	1.00819	-18 to 243	-18 to 243	-18 to 243					25 to 76					0.383223
Hippocampus	-0.0239114	0.0967984	0.07341	0.940846	1.0195	1.41022	0.0820033	0.466046	0.343644	4.00145	5.62456	5.62462	5.67505	2.80686	4.55197	3.22519	1	2.32894	1.9654	-7 to 109	-18 to 163	-4 to 143										0.234219
Nucleus Accumbens	0.0789227	-0.0353681	-0.508617	0.652325	0.639812	0.591475	-0.0151173	-0.0540788	-0.0389618	3.47998	1	2.83561	1	2.0181	1	1.91119	3.04939	1	3.0494	12 to 99	-6 to 231											0.316919
Pallidum	-0.346666	0.109409	1.48528	-0.257125	-0.21956	-0.203676	0.0375665	0.0534307	0.0613219	1	1.00005	1	1.00001	1	1.35619	1.78176	1.35735	1.78211	1.35914								-16 to 35					0.189535
Putamen	-0.2302	0.142543	-1.28121	-0.645886	-0.379353	-0.535067	0.278685	0.161372	-0.117312	4.38351	1.00003	2.30517	1.00002	2.07438	2.42822	1.88081	3.60621	1.00027	3.6061	-13 to 16	-18 to 32											0.0817889
Thalamus	0.0687384	-0.0213036	0.469713	0.864834	0.72418	0.832882	-0.140654	-0.0319548	0.101835	1	0.999999	1.98879	1	1	2.21522	1.1906	2.2152	1.19049	2.2155	-18 to 95	-18 to 118											0.333041
Ventral Diencephalon	-0.170306	0.0463563	0.0659244	0.317403	0.157922	0.316244	-0.15948	-0.00115885	0.158322	1	1	1.28054	1	1	2.41175	1	2.4118	1	2.41173													0.104812
Results from GAMM analyses examining the relationship between amyloid accumulation (centiloid) and volume after splitting the ADAD group by affected gene. Parametric Effects: Positive Sex effects indicates larger volumes in females, positive APOE4 effects indicates larger volumes in E4 carriers, positive FS effects indicate larger volumes in FreeSurfer version 7.3. Parametric Group Offset Differe…

## Sheet: STable 9 - Gene Inflection
Supplementary Table 9 - Allele Inflection Points
Region	Inflection Point (95% CI)						Beta No Inflection						Beta Pre Inflection						Beta Post Inflection						Linear AIC						Piecewise AIC
	EYO			Centiloid			EYO			Centiloid			EYO			Centiloid			EYO			Centiloid			EYO			Centiloid			EYO			Centiloid
	APP	PS1	PS2	APP	PS1	PS2	APP	PS1	PS2	APP	PS1	PS2	APP	PS1	PS2	APP	PS1	PS2	APP	PS1	PS2	APP	PS1	PS2	APP	PS1	PS2	APP	PS1	PS2	APP	PS1	PS2	APP	PS1	PS2
Banks Superior Temporal		-1 (?)	-8.8 (?)	3 (-12 to 18)	33 (-7 to 74)	54 (0 to 108)	-0.0459267	-0.0513356	-0.0519734	-0.0123689	-0.00780251	-0.0143035		-0.0264301	-0.0109293	0.0542036	-0.0158952	0.00313158		-0.144016	-0.145126	-0.0683191	0.0102441	-0.0277206	273.187	973.014	113.901	167.135	647.212	63.3809		878.769	100.175	169.889	647.653	60.7392
Caudal ACC	-20.9 (-31.1 to -10.7)	5.9 (3.2 to 8.6)	-15.3 (-27.8 to -2.9)	-4 (-7 to 0)	158 (109 to 208)	-1 (-6 to 4)	-0.0128334	-0.0235414	-0.00904272	-0.00232491	-0.00102041	-0.0054665	0.0301847	-0.0202213	0.0109764	0.443194	-0.00216839	0.322045	-0.0502232	-0.102488	-0.0463404	-0.446459	0.0150668	-0.329295	279.361	842.306	98.0378	162.687	630.706	79.5077	282.262	840.328	101.248	163.47	631.503	80.3124
Caudal Middle Frontal	-28.8 (-32.7 to -24.9)	-7 (-12.1 to -1.9)	1.2 (-2.8 to 5.2)	-1 (-6 to 4)	34 (-100 to 168)	40 (-10 to 89)	-0.0299023	-0.0461783	-0.0146754	-0.00718036	-0.00736468	-0.00281486	0.071218	-0.026136	-0.00456546	-0.219133	-0.00490625	0.0198407	-0.108467	-0.0495128	-0.154717	0.213846	-0.00313606	-0.0310332	293.296	996.77	86.4389	154.884	649.182	58.3193	291.178	980.254	77.8581	154.004	652.844	55.7553
Cuneus	-7.5 (-24.3 to 9.3)	-8.7 (-12.1 to -5.3)	-1.5 (-18.2 to 15.3)	97 (51 to 143)	92 (33 to 151)	44 (-12 to 101)	-0.0332486	-0.037602	-0.0466117	-0.0076027	-0.00588883	-0.00682071	-0.013832	-0.0089662	-0.0376615	-0.0127981	-0.0029099	0.0108177	-0.0383626	-0.061207	-0.0429346	0.0404107	-0.00821273	-0.0252846	343.129	863.797	82.1896	163.78	585.972	65.3377	348.512	835.281	87.675	164.036	585.484	65.5346
Entorhinal	-21.5 (-31.3 to -11.8)	-0.2 (-4.2 to 3.7)	-23.2 (-60.5 to 14)	25 (-15 to 65)	2 (-20 to 25)	38 (-24 to 101)	-0.0307795	-0.0173903	-0.0038637	-0.00650058	-0.00260259	0.00075789	-0.0868871	-0.00472544	-0.0854049	-0.0291983	-0.0203379	0.0257874	0.066499	-0.0867793	0.0856124	0.029658	0.0180516	-0.0338146	342.376	1284.47	142.815	143.927	627.21	74.0835	339.147	1273.15	150.119	144.85	630.68	74.1653
Frontal Pole	-27.3 (-33.5 to -21.1)	-4.7 (-29.9 to 20.5)	-4.7 (-17.2 to 7.7)	-3 (-5 to -2)	156 (129 to 183)	0 (-4 to 4)	-0.0267362	-0.0200417	-0.0156331	-0.00615283	-0.00253211	-0.00509635	-0.154017	-0.0250391	0.0116454	-0.79284	-0.0046081	0.166587	0.13466	0.0146779	-0.077018	0.788668	0.0251746	-0.173688	329.521	1158.92	105.793	157.566	604.227	50.8438	323.494	1164.59	105.981	147.259	597.443	49.8428
Fusiform	-11 (-15.7 to -6.3)	-4.8 (-7.2 to -2.3)	-13.4 (-21.9 to -4.9)	-3 (-9 to 3)	51 (6 to 97)	162 (135 to 189)	-0.0511819	-0.059177	-0.0548549	-0.0141159	-0.00773269	-0.0123347	-0.0020871	-0.0236649	-0.0159814	-0.256367	-0.014847	-0.00844632	-0.10846	-0.108744	-0.0723743	0.243102	0.0108711	-0.0839747	322.561	1059.51	107.66	164.393	697.139	68.2831	299.102	969.184	107.79	166.85	696.327	68.9879
Inferior Parietal	-4.2 (-6.4 to -2.1)	-2.7 (-4.4 to -1.1)	-1 (-3.5 to 1.4)	53 (9 to 97)	27 (2 to 52)	50 (18 to 81)	-0.0611184	-0.0696657	-0.0579069	-0.0163238	-0.0114018	-0.0123633	-0.0223027	-0.0304186	-0.0278911	-0.0310505	-0.0261434	0.0302171	-0.127315	-0.162326	-0.245215	0.0303764	0.0176243	-0.0645785	286.684	1059.54	129.717	155.072	656.709	90.2544	220.339	914.277	113.484	154.096	652.981	80.8995
Inferior Temporal	-1.9 (-6 to 2.3)	-3.5 (-5.6 to -1.3)	-2.9 (-9.3 to 3.5)	53 (19 to 88)	112 (-25 to 249)	54 (-41 to 149)	-0.0422462	-0.0569171	-0.0406531	-0.0134885	-0.00840952	-0.0103635	-0.0169592	-0.0205035	-0.0128834	-0.0340974	-0.00963003	0.00177863	-0.123916	-0.135832	-0.123414	0.0425074	0.00488838	-0.019305	325.534	1129.29	114.534	169.88	674.725	70.1435	296.065	1041.23	112.552	166.187	677.848	71.8239
Insula	3.3 (-0.8 to 7.5)	4.2 (0.5 to 7.9)	42.8 (-30 to 115.5)	-4 (-9 to 2)	118 (67 to 169)	2 (-11 to 16)	-0.0282649	-0.0340562	-0.0138844	-0.00786592	-0.00358326	-0.00430711	-0.0186764	-0.0287077	-0.0207103	-0.258747	-0.00687445	-0.130387	-0.122242	-0.0947354	0.0407005	0.251411	0.0149043	0.129045	352.632	1308.75	126.734	142.269	721.617	76.0889	347.695	1306.18	133.733	144.832	719.489	77.9565
Isthmus Cingulate	-15.2 (-28.1 to -2.2)	-3.7 (-6 to -1.4)	-30.1 (-56.7 to -3.6)	114 (72 to 155)	86 (-92 to 264)	146 (121 to 171)	-0.0354346	-0.0522668	-0.0419962	-0.00870873	-0.00893585	-0.00572244	-0.00142593	-0.0201046	0.0519387	-0.0126698	-0.00762808	0.0114294	-0.0466455	-0.120667	-0.104866	0.0745758	-0.00322437	-0.144621	356.339	1111.79	149.069	169.399	685.715	93.1256	355.554	1036.24	155.301	169.317	689.241	88.3993
Lateral Occipital		-6.6 (-8.7 to -4.5)	-2.4 (-7.9 to 3.2)	114 (81 to 146)	158 (58 to 258)	44 (2 to 86)	-0.0507038	-0.0500901	-0.0434852	-0.012934	-0.00878069	-0.00815222		-0.0128096	-0.0115265	-0.0169173	-0.0082069	0.0187429		-0.100458	-0.135821	0.0749942	-0.00753088	-0.0384422	270.698	904.822	95.1746	144.013	636.035	61.4982		822.542	82.5561	141.428	639.255	53.9619
Lateral OFC	3.6 (0.2 to 6.9)	4.7 (2 to 7.3)	-6.3 (-30.5 to 18)	-1 (-8 to 5)	81 (38 to 124)	-2 (-14 to 10)	-0.0422094	-0.054646	-0.00781689	-0.0092335	-0.0074041	-0.00521676	-0.0356418	-0.0507667	0.0050448	-0.182929	-0.0129053	0.231633	-0.161773	-0.130985	-0.033508	0.174809	0.0126115	-0.237461	311.45	1143.94	113.338	147.67	668.823	67.6013	299.605	1134.99	120.261	149.126	664.86	70.4154
Lingual		-1.1 (-2.1 to 0)	-0.9 (-6 to 4.2)	53 (2 to 105)	25 (-1 to 50)	-3 (-15 to 10)	-0.0361075	-0.0526126	-0.0449178	-0.00918741	-0.00797858	-0.008291		-0.0293699	-0.0262264	-0.021311	-0.0238866	-0.531642		-0.125835	-0.0996134	0.0250018	0.0186743	0.524024	220.904	923.726	102.778	150.877	670.43	69.3006		842.478	100.024	151.292	667.185	70.9822
Medial OFC	5.9 (1.7 to 10.1)	27.8 (-15.1 to 70.7)	-9.8 (-44.2 to 24.6)	74 (-7 to 155)	118 (78 to 159)	-4 (-6 to -1)	-0.0258408	-0.0231428	-0.0192835	-0.00383268	-0.00201843	-0.0051078	-0.0311817	-0.0198319	-0.00683221	0.00065465	-0.00585785	1.18051	0.0961112	-0.0545986	-0.0345017	-0.0151117	0.0173871	-1.18629	370.027	1288.81	135.851	141.511	670.602	70.5241	369.857	1292.43	143.024	144.129	664.254	72.0346
Middle Temporal	-3.5 (-6.6 to -0.3)	-0.8 (-2.3 to 0.7)	-13.9 (-18.6 to -9.2)	49 (-17 to 116)	33 (-15 to 82)	54 (-29 to 137)	-0.0528598	-0.0669365	-0.0488898	-0.0136158	-0.00994738	-0.0154814	-0.0297796	-0.0356065	-0.00613539	-0.0250278	-0.017478	-0.0021531	-0.0985	-0.170989	-0.101025	0.0218411	0.00953249	-0.0211913	283.274	1061.15	105.462	164.166	691.45	68.8651	244.504	947.502	98.1675	166.068	692.88	69.8996
Paracentral	-8.6 (-21.7 to 4.6)	-0.9 (-5 to 3.3)	-19.3 (-25 to -13.7)	-2 (-7 to 3)	158 (67 to 250)	14 (-18 to 46)	-0.0241943	-0.0348158	-0.0150736	-0.00677799	-0.00716746	-0.00209125	-0.041215	-0.0231428	0.0803731	-0.285724	-0.00648977	0.044357	0.0404989	-0.0632248	-0.125659	0.280335	-0.00889442	-0.0512344	333.851	1136.2	136.692	127.78	673.497	71.3032	335.411	1130.86	132.657	125.027	676.563	72.2508
Parahippocampal	3.7 (1.1 to 6.2)	-23.6 (-33.9 to -13.2)	-23.8 (-31.3 to -16.4)	1 (-9 to 10)	5 (-12 to 22)	142 (85 to 199)	-0.0345344	-0.0533308	-0.0399364	-0.0119528	-0.00780561	-0.00844492	-0.0240068	0.0319412	0.073146	0.0726479	-0.0317415	-0.00226743	-0.17745	-0.0911785	-0.123201	-0.085711	0.0246657	-0.0455896	304.52	1036.41	96.8044	145.542	635.106	64.3376	296.914	1029.93	100.049	148.102	637.439	65.6569
Pars Opercularis	-0.9 (-4.9 to 3)	0 (-2.7 to 2.6)	1.3 (-2.3 to 4.8)	114 (52 to 176)	92 (50 to 134)	63 (-39 to 165)	-0.0342374	-0.0528546	-0.0310578	-0.00943739	-0.0077463	-0.00773557	-0.0236469	-0.0407827	-0.0147678	-0.0114522	-0.012683	-0.000778025	-0.0623091	-0.0754771	-0.148515	0.0379331	0.0136103	-0.0123095	201.196	911.756	89.3363	135.623	661.239	59.1088	184.027	890.748	84.1574	137.749	656.075	61.5022
Pars Orbitalis	3.9 (1.6 to 6.3)	-0.7 (-5.1 to 3.7)	-32.8 (-46.6 to -19)	-1 (-8 to 5)	60 (21 to 99)	6 (-21 to 32)	-0.0357107	-0.0482751	-0.0235332	-0.00953263	-0.00536619	-0.00653515	-0.0269616	-0.0371691	-0.109918	-0.243624	-0.0124389	-0.0927698	-0.17978	-0.061028	0.0946421	0.235513	0.0120104	0.0899517	290.93	1010.64	95.7528	153.894	643.313	69.4447	286.046	1001.87	102.254	154.01	639.519	69.9129
Pars Triangularis	4 (2.2 to 5.9)	-2.4 (-5.5 to 0.7)	-2.6 (-10.6 to 5.5)	-4 (-9 to 2)	83 (-10 to 175)	64 (-62 to 191)	-0.0275022	-0.0467919	-0.0425458	-0.00357609	-0.00718673	-0.009476	-0.0202886	-0.0322923	-0.0297595	-0.253949	-0.00961562	-0.00389247	-0.162756	-0.0669316	-0.0669432	0.250916	0.00573654	-0.0100119	207.619	854.811	75.7703	145.999	651.787	58.0658	199.054	819.46	79.6952	148.615	654.051	60.9642
Pericalcarine	-16.4 (-37.6 to 4.7)	0.1 (-2.9 to 3.2)	14.6 (6.6 to 22.7)	109 (67 to 151)	86 (28 to 143)	27 (-25 to 79)	-0.0298675	-0.0204166	-0.0422652	-0.00298978	-0.00241075	-0.00879925	-0.053945	-0.01515	-0.0380924	-0.00640028	0.00159145	0.0303422	0.0294731	-0.0626736	-0.135735	0.0480343	-0.00986764	-0.0477225	296.156	1043.4	110.316	161.533	688.311	74.9694	300.705	1029.76	115.846	162.677	687.889	73.9809
Postcentral	-30.1 (-33.2 to -27)	-7.5 (-10.2 to -4.7)	0.2 (-4.9 to 5.2)	17 (-2 to 37)	107 (46 to 168)	82 (-41 to 205)	-0.0588376	-0.0426363	-0.0513921	-0.015122	-0.00791295	-0.00638824	-0.121559	-0.00638075	-0.0278316	-0.0627073	-0.00532558	0.00360314	0.0666989	-0.0872326	-0.166177	0.0563719	-0.00933174	-0.022374	266.14	1038.92	127.778	154.696	635.915	80.1177	269.167	993.496	120.992	151.849	635.87	81.7359
Posterior Cingulate	-23.6 (-61.3 to 14.2)	-1.3 (-4 to 1.5)	-2.2 (-6.1 to 1.7)	114 (62 to 165)	49 (17 to 81)	40 (-15 to 94)	-0.0388351	-0.0579388	-0.0300578	-0.0112207	-0.0086198	-0.0065333	-0.0525403	-0.0381242	-0.00130478	-0.014542	-0.0179888	0.017825	0.0124142	-0.0760217	-0.187215	0.0625301	0.0139654	-0.0332799	265.231	869.683	104.381	171.927	666.377	66.0805	262.949	820.813	99.1622	173.214	661.505	64.5815
Precentral	-29.2 (-33.1 to -25.3)	-2.2 (-6.2 to 1.9)	-14.2 (-18.2 to -10.1)	-2 (-5 to 0)	158 (110 to 206)	38 (4 to 71)	-0.0341225	-0.039318	-0.0454347	-0.00825585	-0.00698542	-0.00881118	-0.138084	-0.0129631	0.0303343	-0.558489	-0.00573082	0.0242383	0.109134	-0.114657	-0.141409	0.552511	-0.0164662	-0.0443241	326.32	1152.6	121.713	158.253	662.595	63.1332	326.14	1091.61	99.6128	150.11	663.234	56.004
Precuneus	-6.4 (-9.2 to -3.6)	-2.5 (-3.7 to -1.3)	-0.8 (-3.1 to 1.5)	114 (70 to 158)	49 (-95 to 194)	44 (-28 to 115)	-0.0571863	-0.075594	-0.0564885	-0.0164273	-0.0130615	-0.0143197	-0.0224364	-0.0315742	-0.0318111	-0.0199936	-0.0153126	0.00819557	-0.0875966	-0.186772	-0.242638	0.0671431	0.003371	-0.0319915	295.066	1048.53	116.321	162.957	690.86	73.3436	222.552	828.579	98.3541	163.264	694.398	72.8975
Rostral ACC	-3.8 (-11.6 to 3.9)	-26.2 (-34.7 to -17.8)	-26.3 (-86 to 33.5)	-1 (-12 to 10)	139 (100 to 177)	102 (-290 to 494)	-0.0240262	-0.0250222	-0.00785336	-0.00675736	-0.00258334	-0.00248733	-0.00828144	0.0174141	-0.0160034	-0.120971	-0.00526771	-0.0068871	-0.0476676	-0.0454781	0.0103333	0.114946	0.0193971	0.0133128	288.479	982.817	81.0909	157.49	647.511	57.6714	291.551	986.784	85.5421	160.577	642.688	60.2578
Rostral Middle Frontal	3.6 (1.9 to 5.4)	-1.1 (-3.2 to 1)	-15.6 (-23.4 to -7.9)	-1 (-6 to 3)	42 (-14 to 99)	141 (107 to 176)	-0.0405717	-0.0514101	-0.0254615	-0.00868469	-0.00815776	-0.00780597	-0.0285355	-0.0320071	0.0181117	-0.270354	-0.0130857	0.00213549	-0.193787	-0.0990342	-0.0892549	0.263347	0.00683776	-0.0708672	266.769	910.313	109.555	148.486	600.572	64.4981	248.005	865.778	106.531	146.629	602.102	61.1486
Superior Frontal	3.6 (1.8 to 5.5)	-25.9 (-29.9 to -21.9)	5.1 (-3.3 to 13.5)	-1 (-8 to 5)	43 (-1 to 87)	62 (5 to 120)	-0.0408549	-0.067026	-0.0336124	-0.0121948	-0.00994324	-0.00890777	-0.0306006	0.0156535	-0.0273809	-0.141448	-0.0173884	0.00185161	-0.225352	-0.0867534	-0.119303	0.130082	0.0104104	-0.0188495	335.994	1040.63	92.4266	142.508	683.695	51.9936	302.116	1035.35	92.4783	144.978	683.539	50.7815
Superior Parietal	-9.1 (-11.8 to -6.4)	-7.8 (-9.4 to -6.2)	-1.4 (-5.5 to 2.7)	114 (74 to 153)	67 (-3 to 137)	158 (90 to 225)	-0.0490564	-0.0634933	-0.0480295	-0.0147885	-0.0124708	-0.0111579	-0.0103377	-0.00494672	-0.0198962	-0.01824	-0.00852388	-0.01322	-0.0839351	-0.131224	-0.188598	0.0649815	-0.00734997	0.033644	250.442	1097.54	120.994	147.897	668.32	72.1366	209.663	952.506	110.429	147.359	669.644	75.5767
Superior Temporal	-29.2 (-50 to -8.3)	-2.6 (-4.4 to -0.8)	-1 (-10.6 to 8.5)	17 (-31 to 66)	49 (-30 to 129)	27 (-49 to 103)	-0.0481258	-0.0551153	-0.0424448	-0.0155357	-0.00726695	-0.0122918	-0.0649269	-0.0288566	-0.018205	-0.0348819	-0.0109225	-0.026794	0.0131555	-0.112961	-0.124721	0.0229184	0.00547363	0.0176821	241.676	904.141	91.6211	144.695	640.021	58.953	235.982	820.493	89.3193	147.41	642.521	61.7967
Supramarginal	3.1 (1.8 to 4.5)	-0.9 (-1.9 to 0.1)	-3.6 (-9.4 to 2.2)	114 (36 to 192)	40 (-32 to 112)	-3 (-18 to 13)	-0.0494561	-0.0652543	-0.0596681	-0.0141724	-0.0105619	-0.0158397	-0.0362142	-0.0346542	-0.029361	-0.0161082	-0.0153021	-0.416886	-0.23285	-0.182856	-0.166944	0.0364461	0.00639701	0.401562	258.71	1015.05	121.384	156.397	682.763	65.2991	205.383	873.99	116.229	159.202	685.311	67.7421
Temporal Pole	-20 (-40.2 to 0.3)	-21.9 (-52.3 to 8.5)	-17.6 (-27.2 to -8.1)	-4 (-7 to 0)	141 (73 to 208)	0 (-4 to 4)	-0.00449531	-0.00942752	0.00816235	-0.00292499	0.000141912	-0.0018046	-0.0420299	-0.0442766	0.0551361	-0.452139	-0.00125397	0.306975	0.0485827	0.0378971	-0.0657632	0.450162	0.0105756	-0.311676	455.275	1376.7	128.358	158.959	605.272	67.5542	454.933	1370.63	130.69	159.458	606.345	64.0076
Transverse Temporal	-0.9 (-6.3 to 4.5)	-24.8 (-28.4 to -21.2)	0.8 (-4.2 to 5.7)	6 (-6 to 18)	97 (-120 to 314)	-4 (-5 to -2)	-0.0326343	-0.0266981	-0.0164628	-0.0125935	-0.00412485	-0.00637784	-0.0279312	0.0518501	-0.00368698	-0.0795744	-0.00331737	-1.49818	-0.0548411	-0.0837168	-0.106461	0.0706045	-0.00240397	1.49265	243.508	926.491	88.8634	154.094	617.305	60.6028	244.896	923.409	90.8696	154.694	620.981	58.5317
Amygdala	0.4 (-2.1 to 3)	-0.1 (-2.3 to 2.1)	-8.3 (-17 to 0.4)	3 (-8 to 15)	129 (-30 to 288)	0 (-6 to 5)	-0.0302523	-0.0494008	-0.0329868	-0.0103075	-0.00917966	-0.0112053	0.00865469	-0.0160738	0.0100691	0.0599897	-0.00998151	0.215424	-0.217938	-0.196049	-0.109599	-0.0724194	0.00456016	-0.228476	391.02	1254.44	138.594	147.262	618.61	68.7541	331.694	1143.68	135.637	148.951	621.917	69.6191
Brainstem	-2.8 (-8.1 to 2.5)	-14.7 (-17.8 to -11.5)	-22.2 (-27.1 to -17.3)	10 (-25 to 45)	158 (126 to 191)	44 (-121 to 209)	0.0011421	-0.0181701	-0.010907	0.00444036	-0.00304127	-0.00629547	0.0172029	0.0233438	0.0809611	0.0313686	-0.00120797	0.0035221	-0.0518175	-0.0585722	-0.12119	-0.0293681	-0.0240614	-0.01398	216.093	850.626	112.222	159.478	655.453	70.2942	214.765	821.648	106.797	162.595	652.002	73.3957
Caudate	4 (1.3 to 6.6)	-14.8 (-20.1 to -9.4)	8.9 (5.6 to 12.3)	40 (-30 to 110)	99 (33 to 164)	27 (-46 to 100)	-0.0362721	-0.037506	-0.028371	-0.00429559	-0.00627856	-0.00659077	-0.0257086	-0.0108213	-0.0227707	-0.0196942	-0.00930398	-0.0265572	-0.185118	-0.0393888	-0.170724	0.0250888	0.00933879	0.0244003	316.081	939.493	100.328	180.643	682.376	73.8831	311.502	933.268	97.2236	182.681	682.68	76.6016
Cerebellum	-15.8 (-25.3 to -6.4)	-25.2 (-32.3 to -18.1)	-17.3 (-27.7 to -6.9)	2 (-7 to 12)	3 (-11 to 17)	148 (102 to 193)	-0.0131365	-0.0243061	-0.0182679	-0.00173422	-0.00323941	-0.00809156	-0.0348944	0.00385417	0.00428243	0.0814712	0.0215118	-0.0136522	0.0257598	-0.0291374	-0.0364977	-0.085153	-0.0252248	0.0508455	138.007	497.648	67.1348	146.853	548.914	65.2001	134.237	499.749	71.8921	148.385	551.388	66.7218
Hippocampus	-0.9 (-2.6 to 0.7)	-3.5 (-4.6 to -2.4)	-14.2 (-18.5 to -10)	3 (-12 to 17)	31 (-41 to 103)	-1 (-4 to 2)	-0.027447	-0.0568168	-0.0323806	-0.0097682	-0.0105756	-0.0107539	0.00858283	-0.00303582	0.0192514	0.0478455	-0.0153006	0.233961	-0.181072	-0.186501	-0.101354	-0.0591253	0.00586191	-0.246223	280.448	985.999	84.003	152.751	656.155	49.3291	150.263	652.04	68.1048	155.551	659.12	46.9554
Nucleus Accumbens	-24.3 (-33.2 to -15.4)	1.2 (-1.3 to 3.8)	-17.3 (-31.3 to -3.2)	0 (-11 to 11)	44 (22 to 66)	-4 (-9 to 1)	-0.0418468	-0.0573488	-0.0464547	-0.010543	-0.00747635	-0.00759467	0.0146745	-0.0399066	-0.0178115	0.100849	-0.0205894	-0.44638	-0.0697717	-0.137035	-0.041042	-0.112544	0.0185602	0.439041	355.747	1072.12	104.059	153.855	638.401	47.6439	350.319	1029.07	104.536	156.234	625.765	50.8282
Pallidum	-24.7 (-33.6 to -15.9)	-28.3 (-34 to -22.6)	1.5 (-51.6 to 54.6)	-2 (-7 to 2)	31 (3 to 59)	-4 (-5 to -3)	-0.0168932	-0.0256329	-0.017066	0.000337726	-0.00271043	-0.00383133	-0.133919	-0.0769601	-0.0172242	-0.388422	-0.0140178	-2.41402	0.125356	0.0540894	-0.0458268	0.390477	0.0140282	2.41155	444.709	1142.17	150.705	171.333	618.722	71.3033	446.21	1145.3	157.117	170.344	615.74	63.5212
Putamen	-2.8 (-8.3 to 2.7)	-0.6 (-4.5 to 3.3)	8.3 (6.3 to 10.2)	22 (-108 to 151)	43 (15 to 71)	-4 (-5 to -3)	-0.0562356	-0.0638987	-0.0497464	-0.0105351	-0.00878646	-0.00687286	-0.0355725	-0.0441763	-0.0452857	-0.0174557	-0.0202279	-1.99958	-0.0626343	-0.138993	-0.243672	0.00862172	0.0159983	1.99384	329.406	1145.05	103.237	143.192	679.42	58.0379	324.719	1106.7	93.2414	146.971	673.312	48.4654
Thalamus	-7.2 (-39.7 to 25.3)	-15.5 (-20.3 to -10.7)	-19.8 (-25.3 to -14.3)	106 (62 to 150)	46 (2 to 90)	38 (-77 to 154)	-0.0291592	-0.0483556	-0.0481403	-0.00466949	-0.00767335	-0.00915653	-0.0238555	0.00266715	0.05148	-0.00872007	-0.0149888	0.00452679	-0.031553	-0.064974	-0.121599	0.0496265	0.0105662	-0.0184866	422.397	1369.59	136.132	161.707	684.256	72.115	417.737	1352.5	127.294	161.981	683.751	74.9161
Ventral Diencephalon	-7.5 (-14.9 to -0.1)	-26.1 (-28.5 to -23.6)	-26 (-27.7 to -24.3)	-4 (-8 to 1)	48 (9 to 87)	44 (-68 to 156)	-0.0253619	-0.0438957	-0.0439779	-0.0045027	-0.0071633	-0.00711189	0.00159407	0.0911955	0.246767	-0.363331	-0.0163123	0.0100823	-0.0531392	-0.142727	-0.310304	0.359607	0.0134974	-0.0245751	376.317	1301.97	118.676	150.471	740.529	80.5431	379.641	1291.07	109.586	151.814	738.498	82.5786
Group specific estimates of inflection point in the linear relationship between volume and estimated years to onset of cognitive impairment (EYO) and centiloid for specific genes affected in ADAD. Inflection point: EYO/centiloid where inflection point occurs with 95% confidence interval. Beta No/Pre/Post Inflection: Slope of the relationship between volume and EYO/centiloid with no inflection/bef…

## Sheet: STable 10 - Model Fit
Supplementary Table 10 - Region and group specific model fits when predicting volume from EYO, Centiloid, and their relative model fits
Region	EYO							Centiloid							EYO/Centiloid Ratio
	All	Control	DS	ADAD	APP	PS1	PS2	All	Control	DS	ADAD	APP	PS1	PS2	All	Control	DS	ADAD	APP	PS1	PS2
Banks Superior Temporal	2492.79	784.491	667.677	1050.2	226	749	103	2713.95	830.009	673.411	1218.05	255	878	93	0.91851	0.94516	0.991485	0.862202	0.886	0.853	1.11
Caudal ACC	2567.68	887.623	586.242	1080.2	230	772	106	2625.29	912.359	580.812	1114.4	236	796	106	0.978057	0.972888	1.00935	0.969307	0.974	0.97	1.003
Caudal Middle Frontal	2990.5	828.698	943.189	1121.38	239	815	91	3076	883.13	938.727	1191.23	250	876	86	0.972202	0.938364	1.00475	0.941362	0.954	0.93	1.051
Cuneus	3038.31	836.717	972.162	1112.22	297	704	86	3107.59	869.438	977.872	1172.75	308	753	96	0.977706	0.962366	0.994161	0.948384	0.965	0.935	0.9
Entorhinal	3498.76	1040.95	975.517	1453.13	263	1071	140	3501.22	1040.04	967.711	1478.48	285	1084	139	0.999296	1.00088	1.00807	0.982853	0.921	0.988	1.007
Frontal Pole	3118.11	939.967	849.323	1331.39	267	983	110	3194.44	994.519	869.418	1341.25	262	992	112	0.976107	0.945147	0.976886	0.992645	1.018	0.991	0.986
Fusiform	2560.45	743.407	651.607	1188.22	258	850	107	2884.77	819.328	667.933	1391.87	271	1019	116	0.887575	0.907338	0.975558	0.853683	0.95	0.834	0.922
Inferior Parietal		624.734	746.154	1126.98	231	810	125	2831.7	741.027	725.248	1353.52	274	972	129		0.843066	1.02883	0.832629	0.843	0.834	0.963
Inferior Temporal	2826.15	843.418	764.865	1239.6	264	893	112	3024.95	906.587	761.777	1378.71	268	1023	115	0.934282	0.930322	1.00405	0.899103	0.984	0.873	0.971
Insula	3242.22	995.586	785.974	1476.66	294	1074	129	3285.98	1040.01	776.185	1489.59	297	1088	126	0.986683	0.957281	1.01261	0.991322	0.991	0.987	1.025
Isthmus Cingulate	2981.54	782.745	805.699	1355.25	305	921	149	3078.51	801.98	791.619	1440.36	310	1006	149	0.968501	0.976015	1.01779	0.940915	0.985	0.915	1
Lateral Occipital	2532.65	687.008	790.641	1033.83	240	729	89	2689.5	739.819	788.508	1162.16	258	820	100	0.941683	0.928615	1.00271	0.88957	0.93	0.889	0.89
Lateral OFC	3066.3	906.454	825.866	1329.32	263	960	115	3208.71	986.649	820.801	1402.87	276	1033	114	0.955615	0.91872	1.00617	0.94757	0.952	0.929	1.007
Lingual	2536.56	703.114	778.549	1063.01	203	790	105	2701.78	756.876	777.277	1190.95	214	901	108	0.938848	0.928968	1.00164	0.892574	0.947	0.877	0.967
Medial OFC	3336.66	1060.59	847.422	1469.97	301	1069	133	3390.94	1107.49	843.008	1481.7	300	1080	133	0.983995	0.957645	1.00524	0.992081	1.004	0.99	1.001
Middle Temporal	2531.84	651.758	723.237	1132.33	236	821	102	2869.65	777.377	728.066	1342.64	262	993	102	0.882282	0.838406	0.993368	0.843363	0.9	0.826	1.001
Paracentral	3232.82	924.623	910.415	1348.58	265	960	136	3268.38	958.29	911.439	1358.6	269	970	140	0.989121	0.964868	0.998877	0.992631	0.984	0.99	0.972
Parahippocampal	2798.7	808.201	814.022	1179.07	263	825	103	2937.91	823.477	827.007	1294.59	262	950	110	0.952615	0.98145	0.984299	0.910767	1.005	0.869	0.941
Pars Opercularis	2874.94	725.425	939.513	1010.4	189	763	89	3017.89	828.161	932.554	1109.59	198	845	91	0.952635	0.875947	1.00746	0.910608	0.953	0.903	0.978
Pars Orbitalis	2892.62	835.408	864.064	1178.43	249	854	100	3072.16	934.138	867.32	1268.98	260	933	102	0.94156	0.894309	0.996245	0.928642	0.958	0.915	0.984
Pars Triangularis	2585.14	637.688	874.539	989.477	190	748	83	2736.79	739.462	872.392	1086.17	203	824	88	0.944588	0.862369	1.00246	0.91098	0.934	0.908	0.941
Pericalcarine	3100.24	925.87	884.702	1272.44	266	921	113	3129.56	942.424	887.03	1296.62	279	929	113	0.990633	0.982434	0.997375	0.981349	0.953	0.991	0.998
Postcentral	2865.6	776.967	892.317	1143.67	211	827	130	3009.97	817.98	895.36	1263.97	247	895	138	0.952035	0.94986	0.996601	0.904821	0.854	0.923	0.936
Posterior Cingulate	2467.38	749.117	642.014	1063.11	227	750	104		817.577	644.181	1194.07	246	860	106		0.916266	0.996637	0.890325	0.925	0.872	0.977
Precentral	3059.33	870.953	881.693	1239.06	229	924	107	3171.37	940.792	880.842	1300.78	241	962	120	0.96467	0.925766	1.00097	0.952553	0.95	0.96	0.899
Precuneus	2459.54	600.285	761.535	1061.53	224	757	121	2764.03	666.894	739.095	1320.65	252	974	117	0.88984	0.900121	1.03036	0.803795	0.89	0.776	1.028
Rostral ACC	2574.58	786.294	636.79	1168.24	241	862	92	2638.18	812.99	630.089	1209.17	251	895	92	0.975893	0.967162	1.01064	0.966145	0.96	0.963	0.992
Rostral Middle Frontal	2797.49	674.653	922.989	1063.67	220	769	106	2938.81	787.439	907.355	1176.77	237	860	102	0.951915	0.856769	1.01723	0.903888	0.928	0.893	1.046
Superior Frontal	2891.22	783.085	821.226	1263.87	283	892	98	3069.54	905.54	815.344	1352.99	281	992	92	0.941905	0.864771	1.00721	0.934134	1.007	0.899	1.066
Superior Parietal	2741.85	682.604	865.394	1104.26	206	816	123	2927.52	733.825	861.5	1278.1	230	958	122	0.936578	0.930199	1.00452	0.863983	0.893	0.851	1.011
Superior Temporal	2215.89	625.124	581.544	1016.8	220	729	99	2496.43	716.747	589.238	1185.59	236	871	96	0.887623	0.872169	0.986943	0.857633	0.93	0.836	1.024
Supramarginal	2666.2	638.138	823.076	1094.56	209	786	123	2913.02	724.102	822.488	1296.12	247	952	121	0.915269	0.881282	1.00072	0.844496	0.848	0.825	1.018
Temporal Pole	3757.63	1114.46	1007.09	1592.28	346	1140	132	3759.89	1117.44	1007.76	1597.03	346	1146	132	0.999398	0.997335	0.999335	0.997026	1	0.995	0.999
Transverse Temporal	2532.2	750.977	706.975	1093.23	211	817	98	2584.44	774.694	705.056	1132.58	214	847	99	0.979788	0.969385	1.00272	0.965258	0.987	0.964	0.989
Amygdala	3066.66	809.895	862.757	1380.22	303	987	136	3193.69	813.525	883.989	1465.66	311	1057	135	0.960224	0.995537	0.975983	0.941704	0.976	0.934	1.007
Brainstem	2401.92	790.82	532.85	1069.12	191	778	114	2424.43	793.876	531.629	1091.72	189	804	117	0.990717	0.996151	1.0023	0.979296	1.013	0.967	0.972
Caudate	2647.37	683.761	759.364	1192.74	274	839	105	2749.66	743.124	754.275	1250.28	291	874	107	0.962798	0.920117	1.00675	0.953983	0.945	0.96	0.979
Cerebellum	1629.38	532.566	449.502	682.669	150	466	81	1721.87	558.136	482.401	704.183	151	495	82	0.946284	0.954187	0.931801	0.969448	0.988	0.942	0.985
Hippocampus	1880.86	325.878	599.987	908.1	215	624	82	2233.83	338.113	632.055	1144.19	220	856	84	0.84199	0.963814	0.949264	0.793664	0.978	0.729	0.984
Nucleus Accumbens	2799.27	825.39	761.857	1227.27	273	879	108	3016.59	855.199	774.602	1398.66	289	1018	119	0.927958	0.965144	0.983547	0.877461	0.945	0.863	0.907
Pallidum	3286.07	965.689	870.315	1445.93	350	959	149	3332.7	986.205	872.934	1475.25	354	985	149	0.986006	0.979198	0.996999	0.980122	0.988	0.973	1.002
Putamen	2826.96	767.717	777.83	1298.48	261	967	111	3078.56	848.426	792.029	1452.11	289	1069	121	0.918274	0.904873	0.982073	0.894201	0.902	0.905	0.914
Thalamus	3380.12	1046.68	760.666	1590.72	332	1158	130	3514.43	1092.06	772.775	1661.22	345	1209	139	0.961785	0.958451	0.98433	0.957557	0.962	0.958	0.936
Ventral Diencephalon	3287	1031.13	784.427	1497.39	308	1087	118	3403.39	1052.83	801.62	1571.74	318	1145	128	0.965802	0.979388	0.978552	0.952695	0.969	0.949	0.922
AIC model fit for EYO and Centiloid models across and within groups. Lower AIC indicates a better model fit, AICs should only be compared when using the same groups. EYO/Centiloid Ratio: standardized AIC comparison, darker blue means EYO did increasingly better job than centiloid, reverse for red. ACC: Anterior cingulate cortex, OFC: Orbitofrontal cortex.
